# Supplementary material for: Anti-myeloma mechanisms of the selective NF-κB inhibitor QNZ
Source: Mol Ther Oncol. 2026 Jun 12;34(3):201267. doi: 10.1016/j.omton.2026.201267 (PMC13333365; doi:10.1016/j.omton.2026.201267)
Supplement: Table S2. QNZ-regulated transcriptome in multiple myeloma cell lines and primary patient samples — Comprehensive lists of differentially expressed genes (DEGs) in MM.1S, RPMI-8226S, and JJN-3 MM cell lines treated with 2.5 or 5 μM QNZ compared to vehicle control. GO enrichment analysis of QNZ-regulated DEGs in all three cell lines at both treatment concentrations. DEGs and corresponding GO enrichment analysis identified in CD138⁺ PCs isolated from 4 primary MM patients treated ex vivo with 2.5 μM QNZ. Table S2 is provided as a separate excel file. [file mmc2.xlsx]

## Sheet: MM cell lines_QNZ_2.5_vs_ctrl
	baseMean	log2FoldChange	lfcSE	stat	pvalue	padj
PHGDH	10530.3	1.34501	0.0748726	17.964	3.72894e-72	4.47846e-68
KIF21B	12288.1	1.13034	0.0774205	14.6001	2.80542e-48	1.68465e-44
DDIT4	11734.5	0.942668	0.0684062	13.7805	3.34144e-43	1.33769e-39
SESN2	2887.5	1.99474	0.150222	13.2786	3.07956e-40	9.24638e-37
SYTL1	911.639	2.27832	0.220903	10.3137	6.11326e-25	1.4684e-21
DDIT3	982.161	1.78756	0.180752	9.88955	4.62099e-23	9.24968e-20
NFE2L1	16720.7	1.02227	0.103893	9.83958	7.6029e-23	1.30444e-19
HERPUD1	18099.8	0.798403	0.0855156	9.33635	9.97149e-21	1.49697e-17
CLIC4	11356.7	0.589057	0.0634516	9.28357	1.63886e-20	2.18696e-17
PLEK	4385.65	0.787837	0.0921875	8.54602	1.27401e-17	1.53008e-14
DHCR24	17669.1	-0.454754	0.0540878	-8.4077	4.18143e-17	4.56536e-14
ATF4	24443.2	0.869807	0.104981	8.28535	1.17767e-16	1.08799e-13
SARS1	11035	1.06481	0.128444	8.29005	1.132e-16	1.08799e-13
VEGFA	4724.07	0.534096	0.066739	8.00275	1.21672e-15	1.04377e-12
SLC1A5	24498.9	0.723255	0.0926085	7.80981	5.72733e-15	4.58569e-12
EIF1	18994.2	0.585748	0.0773375	7.57392	3.62137e-14	2.71829e-11
CCPG1	1414.86	1.60682	0.214183	7.5021	6.2802e-14	4.43678e-11
APOL6	4927.87	0.703848	0.0952404	7.39022	1.46585e-13	9.78045e-11
BIN2	3102.77	0.821026	0.111797	7.3439	2.07453e-13	1.31132e-10
EDEM1	17994.5	0.796988	0.110265	7.22791	4.90474e-13	2.9453e-10
FCRLA	452.747	1.77324	0.246166	7.20344	5.87113e-13	3.35773e-10
FTH1	10279	0.786482	0.11085	7.09499	1.29362e-12	7.06201e-10
AARS1	34809.7	0.65344	0.0936901	6.97449	3.06988e-12	1.60301e-09
GARS1	25141.2	0.972278	0.141477	6.87234	6.31575e-12	3.16051e-09
WARS1	7769.57	1.01698	0.150375	6.76298	1.35181e-11	6.49407e-09
SHMT2	19821.8	0.787407	0.117399	6.70712	1.98509e-11	9.14576e-09
TIFA	3014.79	0.644142	0.0961122	6.70198	2.05608e-11	9.14576e-09
ZFAND3	2483.04	0.575194	0.0859482	6.69234	2.19634e-11	9.42073e-09
MARS1	16633.3	0.703519	0.106779	6.58854	4.44173e-11	1.83949e-08
ALOX5AP	1127.62	1.4491	0.221748	6.53488	6.36612e-11	2.54857e-08
ARHGAP9	378.563	1.52627	0.236853	6.44395	1.16403e-10	4.50967e-08
HSPA13	5396.99	0.700074	0.109726	6.38023	1.76825e-10	6.63645e-08
PSPH	2864	1.14389	0.180448	6.33915	2.3103e-10	8.40807e-08
TUBE1	1085.81	1.14748	0.181259	6.33058	2.44243e-10	8.62751e-08
DNASE2	2579.05	1.10791	0.17551	6.31256	2.74455e-10	9.41771e-08
SLC3A2	14764.5	0.692456	0.11003	6.29336	3.10665e-10	1.03641e-07
CEBPB	601.735	1.37696	0.21906	6.28578	3.26216e-10	1.05888e-07
CARS1	591.207	1.00549	0.161356	6.2315	4.61976e-10	1.46009e-07
XPOT	20171.3	0.642763	0.103454	6.21305	5.1967e-10	1.56031e-07
R3HDM2	1714.87	0.868483	0.139721	6.21586	5.1045e-10	1.56031e-07
HLCS	1702.08	0.71033	0.114725	6.19158	5.9565e-10	1.74482e-07
MTHFD2	18849.2	0.842736	0.138293	6.09386	1.10223e-09	3.15185e-07
LOC124903862	121.968	3.48763	0.57731	6.04118	1.52991e-09	4.27307e-07
ERN1	3980.79	0.744871	0.123506	6.03105	1.62896e-09	4.44633e-07
CEBPG	3378.67	0.644636	0.107055	6.02152	1.72788e-09	4.61152e-07
TSEN15	5321.67	0.774733	0.128815	6.01431	1.80654e-09	4.71663e-07
CCNG1	9104.05	0.497617	0.0829602	5.99826	1.99444e-09	5.09644e-07
BCAT1	362.976	2.21922	0.375034	5.9174	3.27071e-09	8.18359e-07
EIF4EBP1	4477.85	0.770942	0.130521	5.90663	3.49176e-09	8.55837e-07
LMO4	3687.96	0.644806	0.10977	5.87414	4.25039e-09	1.02094e-06
CD28	16154.2	0.380239	0.06495	5.85435	4.78891e-09	1.12774e-06
FAM107B	12564.2	0.829925	0.142017	5.84383	5.1015e-09	1.13461e-06
RPL12	22943.2	0.44636	0.0763568	5.84572	5.04385e-09	1.13461e-06
ANKRD36BP2	1516.86	0.683109	0.116836	5.84671	5.01394e-09	1.13461e-06
INHBC	175.398	3.01298	0.516677	5.83145	5.49482e-09	1.19987e-06
CTH	747.036	1.28053	0.222583	5.75303	8.7656e-09	1.87991e-06
ARFGAP3	2869.65	0.497251	0.0865516	5.74514	9.18461e-09	1.93521e-06
LDHA	54789.8	-0.656034	0.114754	-5.71689	1.08492e-08	2.24653e-06
SLC7A5	26449	0.671456	0.117912	5.69457	1.23685e-08	2.51772e-06
TMEM154	791.853	1.54747	0.274492	5.63758	1.72454e-08	3.39537e-06
MR1	2167.47	0.62599	0.111014	5.63885	1.71185e-08	3.39537e-06
TSC22D3	2718.15	1.11784	0.200163	5.58464	2.34189e-08	4.46446e-06
KDM4A	3015.85	0.435099	0.0778937	5.5858	2.32623e-08	4.46446e-06
BEX2	223.753	2.47932	0.446175	5.55684	2.74695e-08	5.15482e-06
PMAIP1	2271.39	0.896994	0.161919	5.53978	3.0286e-08	5.52762e-06
SLC7A11	2888.67	1.71561	0.309719	5.53925	3.03766e-08	5.52762e-06
EEF1A1	649005	0.297492	0.0538615	5.52327	3.32741e-08	5.96451e-06
CSRP1-AS1	1031.78	0.743331	0.135307	5.49365	3.93707e-08	6.95356e-06
DNAJC1	6053.29	0.436531	0.0796817	5.47844	4.29098e-08	7.4688e-06
TNRC6A	4330.33	-0.375996	0.0691062	-5.44084	5.30299e-08	9.09842e-06
LINC00173	299.637	1.18545	0.21815	5.43413	5.50646e-08	9.31445e-06
POLR2A	10629.4	-0.414397	0.0763313	-5.42893	5.66939e-08	9.45685e-06
TCEA1	15737.8	0.763032	0.140751	5.42117	5.9211e-08	9.71126e-06
BEND6	454.39	1.13141	0.208775	5.41929	5.98363e-08	9.71126e-06
EEF2	146890	0.384032	0.0711834	5.39497	6.85358e-08	1.09749e-05
ZFAND1	2484.14	0.661795	0.12303	5.37912	7.48504e-08	1.18283e-05
PAQR8	1027.96	0.678198	0.126798	5.34863	8.86201e-08	1.36452e-05
ZBED3	1332.09	1.19169	0.2228	5.34871	8.8584e-08	1.36452e-05
TEX14	299.689	-1.23744	0.233666	-5.29577	1.18518e-07	1.80177e-05
HAX1	8662.28	0.585149	0.110797	5.28125	1.28302e-07	1.92613e-05
PCP4	3006.6	-0.907923	0.172196	-5.27261	1.34497e-07	1.96989e-05
PCYOX1L	1815.36	0.498254	0.0944904	5.27306	1.34167e-07	1.96989e-05
IMPDH1	4292.61	-0.390411	0.0743383	-5.25182	1.50603e-07	2.1792e-05
IL6ST	15426.1	0.279957	0.0533804	5.24456	1.56655e-07	2.21344e-05
DDX59	1544.64	0.544299	0.103759	5.24579	1.55615e-07	2.21344e-05
CEP57	4412.6	0.388003	0.0743295	5.22004	1.78884e-07	2.49814e-05
RAB27A	5205	0.464885	0.0893212	5.20464	1.94368e-07	2.68318e-05
LOC101927297	458.201	-1.03676	0.199797	-5.18908	2.11335e-07	2.88425e-05
HDAC6	1876.86	0.549695	0.106596	5.15683	2.51171e-07	3.35173e-05
GAS5	5822.05	0.530405	0.102842	5.15749	2.50282e-07	3.35173e-05
ATF3	904.304	0.938455	0.182241	5.14954	2.61124e-07	3.44626e-05
PPP1R3E	667.001	0.704535	0.137096	5.13898	2.7623e-07	3.606e-05
TES	3976.27	0.597787	0.116377	5.13662	2.79721e-07	3.61231e-05
PAN2	3132.35	0.404326	0.0788141	5.13012	2.89562e-07	3.69962e-05
CRNDE	1052.82	0.70064	0.137291	5.10333	3.33734e-07	4.17515e-05
ANAPC16	4276.56	0.376633	0.0737993	5.10347	3.33473e-07	4.17515e-05
REPS2	769.545	0.809462	0.158747	5.09908	3.41302e-07	4.18269e-05
IFRD1	3339.68	0.659394	0.129275	5.1007	3.384e-07	4.18269e-05
ATXN2L	13151.2	0.392847	0.0774794	5.07034	3.97101e-07	4.81735e-05
PSAT1	12634.6	1.68902	0.333722	5.06117	4.16693e-07	5.00449e-05
PFKFB4	375.667	-0.859815	0.169956	-5.05906	4.21338e-07	5.01016e-05
TK2	1321.7	0.629442	0.12447	5.05698	4.25953e-07	5.01539e-05
FNDC3A	4301.25	0.529719	0.104974	5.04618	4.50732e-07	5.25562e-05
NBR2	431.33	1.10631	0.220623	5.0145	5.31728e-07	6.09738e-05
WDR41	2222.02	0.525899	0.104886	5.01401	5.33077e-07	6.09738e-05
CCL3L1	866.644	1.69441	0.338163	5.01062	5.42552e-07	6.14721e-05
UTP20	3945.61	-0.536883	0.107482	-4.99511	5.88025e-07	6.60017e-05
AGTPBP1	2273.53	0.47675	0.0957122	4.98108	6.32318e-07	6.9671e-05
PSMD1	8751.38	-0.514271	0.103214	-4.98256	6.27473e-07	6.9671e-05
POLE3	10283.2	-0.409971	0.0823363	-4.97923	6.38371e-07	6.96985e-05
SH2D3C	827.997	1.14698	0.230966	4.96601	6.83444e-07	7.39474e-05
EVI2B	4007.49	0.518668	0.104556	4.96069	7.02446e-07	7.53248e-05
SOS2	1358.99	0.675016	0.136296	4.95258	7.32351e-07	7.78366e-05
SH2B3	1728.87	0.507356	0.102686	4.94084	7.77848e-07	8.1947e-05
EPRS1	32899	0.329963	0.0668087	4.93893	7.85534e-07	8.2037e-05
PHYKPL	2228.35	0.554813	0.112426	4.93492	8.01852e-07	8.30193e-05
DPYSL2	5745.43	0.706331	0.143257	4.93053	8.20073e-07	8.41801e-05
ZCCHC8	2543.76	0.500558	0.101799	4.91711	8.78307e-07	8.93937e-05
LOC100420587	1115.76	-0.696944	0.141814	-4.91448	8.90163e-07	8.98391e-05
LOC124900954	298.434	1.24683	0.254197	4.90497	9.34436e-07	9.35215e-05
FTSJ3	6912.51	-0.5248	0.107086	-4.90073	9.54796e-07	9.47695e-05
MDN1	3783.72	-0.416309	0.0852768	-4.88186	1.05091e-06	0.000103454
SLC38A5	10214.5	-0.343472	0.070499	-4.87201	1.10468e-06	0.000107863
NCOA7	1147.06	0.716145	0.147417	4.85796	1.18603e-06	0.000114873
EIF4G1	43550.8	-0.383641	0.0790136	-4.85538	1.20155e-06	0.000115445
SF3B3	20343.5	-0.351084	0.0724868	-4.84342	1.27622e-06	0.000121646
EVI5L	493.873	1.10474	0.2287	4.83051	1.36184e-06	0.000128785
TFRC	24049.4	-0.522977	0.108339	-4.8272	1.38463e-06	0.000129917
LINC-PINT	817.871	0.826578	0.171433	4.82158	1.42428e-06	0.000132602
GADD45B	1958.21	-0.530374	0.11025	-4.81064	1.50446e-06	0.000138989
IARS1	19672.4	0.43218	0.089909	4.80686	1.53318e-06	0.000140561
SLC7A1	10578.6	0.552279	0.114953	4.80441	1.55206e-06	0.000141214
CHORDC1	5222.11	-0.656114	0.136641	-4.80174	1.57289e-06	0.000142033
PMM1	921.335	0.559323	0.116795	4.78892	1.6768e-06	0.000150286
TATDN3	1707.96	0.530272	0.11157	4.75284	2.00579e-06	0.000178441
DHX9	19130.5	-0.375557	0.0794839	-4.72494	2.30184e-06	0.000203273
KLHDC3	6265.31	-0.380719	0.0806917	-4.7182	2.3794e-06	0.000208589
CBWD4P	251.791	0.915558	0.195492	4.68336	2.8221e-06	0.000245604
RNF187	9204.15	0.732069	0.156734	4.67076	3.00088e-06	0.000255607
ULBP1	101.464	2.69269	0.576378	4.67175	2.98642e-06	0.000255607
SDHAF4	295.402	0.965725	0.206747	4.67105	2.99658e-06	0.000255607
ST3GAL5	1714.17	0.443903	0.0951949	4.66309	3.1149e-06	0.000263451
UBAP2L	19260.6	-0.362315	0.0777552	-4.65968	3.16697e-06	0.000265981
HSPH1	14115	-0.603137	0.129541	-4.65596	3.22477e-06	0.000267951
ALPK1	317.168	1.1357	0.243958	4.6553	3.23504e-06	0.000267951
CREBRF	441.322	0.890946	0.191476	4.65303	3.27089e-06	0.000269065
HNRNPA1P70	222.692	-1.00655	0.216847	-4.64175	3.45476e-06	0.000282256
CCNB1IP1	1311.02	0.568639	0.12267	4.63552	3.56036e-06	0.000285798
POP1	2406.56	-0.402395	0.0868271	-4.63444	3.57909e-06	0.000285798
GEMIN5	4624.27	-0.393464	0.0848796	-4.63555	3.55981e-06	0.000285798
TEX261	4161.92	-0.377349	0.0814372	-4.63362	3.59329e-06	0.000285798
NOP53	10515.3	0.470888	0.101683	4.63092	3.64045e-06	0.000287644
ZFAS1	1774.08	0.574783	0.124181	4.62858	3.68178e-06	0.000289007
NDRG1	14562.9	-0.621782	0.134458	-4.62437	3.75746e-06	0.000291474
ANKRD17	7705.9	-0.285042	0.0616422	-4.62413	3.76174e-06	0.000291474
TNFRSF10B	2368.21	0.438318	0.0949667	4.6155	3.92155e-06	0.000301909
CHAC1	900.057	3.02858	0.657034	4.60947	4.03695e-06	0.000308814
WIPI1	637.911	0.862146	0.187791	4.59099	4.41148e-06	0.000335328
FASTKD5	1533.39	-0.4607	0.100423	-4.5876	4.4837e-06	0.00033603
SAFB2	5114.05	-0.424068	0.0924338	-4.58781	4.47931e-06	0.00033603
CLSPN	5098.42	-0.441438	0.0962445	-4.58663	4.50465e-06	0.00033603
RCC1L	4306.67	-0.509804	0.111217	-4.58385	4.56494e-06	0.000338425
TPD52	8394.4	0.299924	0.0656275	4.5701	4.87496e-06	0.000359192
CALCOCO2	3614.7	0.352658	0.0772224	4.56678	4.95276e-06	0.000362057
HSP90AB1	171895	-0.510151	0.111731	-4.56588	4.97413e-06	0.000362057
YARS1	19029.3	0.441747	0.0970611	4.55122	5.33355e-06	0.000385879
TXNIP	3743.7	-1.53437	0.337753	-4.54289	5.54877e-06	0.000399047
SMG1	6845.71	-0.283879	0.0625421	-4.53901	5.65181e-06	0.000404037
TNS3	8941.84	-0.40354	0.0889852	-4.53491	5.76285e-06	0.000409538
EI24	7618.51	-0.388763	0.0858293	-4.5295	5.91243e-06	0.000417696
CBX4	2005.57	0.509217	0.112518	4.52564	6.02127e-06	0.000422897
ZFP36L1	1947.78	0.595071	0.131545	4.52372	6.07624e-06	0.000424277
CREG1	18018	0.42846	0.0948606	4.51673	6.28015e-06	0.00043598
ALDH6A1	808.072	0.83294	0.184465	4.51544	6.31846e-06	0.000436119
DDX46	11068	-0.411731	0.0913387	-4.50774	6.55223e-06	0.00044967
SCARB2	11644.3	0.381517	0.0848027	4.49888	6.83136e-06	0.000466163
PABPC1L	2348.37	0.834532	0.185746	4.49287	7.02694e-06	0.0004768
HDHD2	2298.93	0.375719	0.0838297	4.48193	7.39721e-06	0.000481972
PIERCE2	147.648	1.70365	0.379836	4.48521	7.28405e-06	0.000481972
LETMD1	2022	0.389508	0.0869173	4.48137	7.41669e-06	0.000481972
RBM14	3256.48	-0.42327	0.0942919	-4.48893	7.15807e-06	0.000481972
EIF3B	23616	-0.380571	0.0848376	-4.48587	7.26172e-06	0.000481972
RNF145	3674.22	-0.299889	0.0668455	-4.4863	7.24716e-06	0.000481972
TMEM267	1316.38	0.736352	0.164218	4.484	7.32572e-06	0.000481972
SLC1A4	15902.2	0.276053	0.0616031	4.48115	7.42422e-06	0.000481972
FAM111B	5496.21	-0.390493	0.08719	-4.47865	7.51178e-06	0.000485035
ATAD3B	3292.51	-0.356182	0.0796905	-4.46956	7.8379e-06	0.000503386
NARS1	22629.7	0.392621	0.0879503	4.46412	8.03969e-06	0.000513599
HNRNPM	26097.6	-0.591701	0.132628	-4.46137	8.14389e-06	0.00051478
RGS16	3418.45	0.400326	0.0897097	4.46246	8.10252e-06	0.00051478
RBCK1	2645.2	0.728145	0.163408	4.45598	8.35094e-06	0.000525104
PYCR1	7678.85	0.5461	0.122757	4.44863	8.64189e-06	0.000537767
RHEBL1	346.982	0.739257	0.16616	4.44906	8.62484e-06	0.000537767
NOP14	5341	-0.410721	0.092385	-4.44575	8.7584e-06	0.000542208
RPL13A	68134.8	0.249287	0.056116	4.44235	8.8983e-06	0.000543348
PCBD2	493.851	0.680255	0.153107	4.44301	8.87099e-06	0.000543348
CD48	2322.59	0.548991	0.123591	4.442	8.91254e-06	0.000543348
USP32P3	10384.4	0.478822	0.108048	4.43155	9.35566e-06	0.000567482
GALNT3	802.672	0.905567	0.205073	4.41583	1.00623e-05	0.000607277
VCL	1700.03	-0.473951	0.107453	-4.41076	1.03007e-05	0.000618558
TMEM268	2386.26	0.341535	0.0775269	4.40538	1.05601e-05	0.000630977
GPT2	4776.5	1.24876	0.283738	4.40109	1.07707e-05	0.000640377
STOM	4188.92	0.69134	0.157198	4.3979	1.09301e-05	0.000646653
C22orf39	980.947	0.55092	0.12544	4.3919	1.12364e-05	0.000661518
ETS1	7731.31	-0.673553	0.153438	-4.38975	1.1348e-05	0.000661601
CEP120	1321.25	0.455741	0.103795	4.39079	1.12939e-05	0.000661601
SUPT5H	11897.2	-0.276571	0.0630675	-4.38532	1.15814e-05	0.000671943
EVI2A	3468.1	0.3332	0.0761252	4.377	1.20324e-05	0.000679219
RAB39B	476.711	1.27813	0.292221	4.37385	1.22076e-05	0.000679219
PLD3	3803.88	0.439032	0.100368	4.37422	1.21869e-05	0.000679219
LONP1	16218.2	0.5983	0.136814	4.3731	1.22495e-05	0.000679219
N4BP2L1	1026.02	0.729978	0.166954	4.37232	1.22931e-05	0.000679219
PA2G4	23172.6	-0.366586	0.0838272	-4.37311	1.22487e-05	0.000679219
PGGHG	1360.54	0.758667	0.173155	4.38143	1.17905e-05	0.000679219
UPF2	4001.33	-0.3896	0.089119	-4.37169	1.23289e-05	0.000679219
AQP3	2150.51	-0.444257	0.101461	-4.37861	1.19439e-05	0.000679219
ASNS	125.806	1.39379	0.318356	4.37808	1.19729e-05	0.000679219
ATP6AP1L	330.049	0.922511	0.210851	4.37519	1.21329e-05	0.000679219
VAMP2	1771.73	0.462372	0.10579	4.37066	1.23872e-05	0.000679317
MIR99AHG	193.125	1.29929	0.297475	4.36773	1.25544e-05	0.000682255
VCP	16522.8	-0.306509	0.0701611	-4.36864	1.25021e-05	0.000682255
CXCR3	345.236	-1.38067	0.317018	-4.35517	1.32964e-05	0.000713444
SACS	4093.9	-0.366448	0.0841441	-4.355	1.33065e-05	0.000713444
TRAM2	14888.5	-0.368083	0.0844856	-4.35675	1.32008e-05	0.000713444
XPO6	9267.79	-0.297475	0.068431	-4.34708	1.37964e-05	0.000734115
LOC124900605	1220.69	0.498584	0.114702	4.34679	1.38143e-05	0.000734115
DNAJA1	14330.8	-0.586133	0.135044	-4.34031	1.42282e-05	0.000752779
TPI1	26466.2	-0.322886	0.074485	-4.33491	1.45822e-05	0.000768121
EFTUD2	10672.6	-0.368184	0.0850342	-4.32983	1.49223e-05	0.000779252
C5orf24	2311.69	0.415307	0.0959178	4.32982	1.49232e-05	0.000779252
RPL4	101570	0.247636	0.0574101	4.31346	1.60722e-05	0.000835615
NOC2L	10492.3	-0.400223	0.0929694	-4.30489	1.67067e-05	0.000864862
TMC8	4102.27	0.351544	0.0817846	4.29841	1.72027e-05	0.000882923
COL9A2	863.609	0.653692	0.152054	4.29907	1.71514e-05	0.000882923
ATP5MC3	10235.6	-0.305492	0.0711153	-4.29574	1.74115e-05	0.000889838
CLUH	9974.92	-0.359516	0.0837881	-4.29078	1.78045e-05	0.000902247
AHSA1	7915.25	-0.499885	0.116495	-4.29104	1.77838e-05	0.000902247
PSMD2	27496.5	-0.407024	0.0949304	-4.28761	1.80606e-05	0.00091138
HMGCL	1001.25	0.691229	0.161259	4.28644	1.8156e-05	0.000912357
DHX15	13792.9	-0.419187	0.0979351	-4.28025	1.86684e-05	0.000934196
CGN	756.953	-0.952372	0.222617	-4.27808	1.88515e-05	0.000939444
MIA2	2762.6	0.725206	0.169636	4.27508	1.91072e-05	0.000945895
LY75	958.257	0.529185	0.123794	4.27471	1.91384e-05	0.000945895
SNRPD3	9133.33	-0.301677	0.0706352	-4.27091	1.94675e-05	0.000958215
STK40	4587.47	0.314658	0.073824	4.26228	2.02354e-05	0.000991947
UBALD2	2681.41	0.398511	0.0935427	4.2602	2.04243e-05	0.000997137
CDKN1A	3693.64	0.482867	0.113453	4.25607	2.08047e-05	0.0010116
UGGT2	1323.69	0.594089	0.139841	4.2483	2.15399e-05	0.00104285
DDX23	8906.92	-0.390592	0.091959	-4.24746	2.16212e-05	0.00104285
PEG10	8125.7	-0.512264	0.120643	-4.24611	2.17513e-05	0.00104493
TRNP	2043.94	0.651347	0.153478	4.24391	2.19654e-05	0.00105101
HNRNPA2B1	112149	-0.469436	0.110803	-4.23666	2.26867e-05	0.00108122
KPNB1	29442.7	-0.320982	0.0758522	-4.23168	2.31957e-05	0.00109677
SLC25A44	2859.43	-0.327217	0.0773171	-4.23214	2.31478e-05	0.00109677
CCDC71L	562.339	0.689903	0.163296	4.22487	2.39075e-05	0.001126
DDI2	4522.86	-0.363948	0.0862069	-4.2218	2.42363e-05	0.00113702
ALG1	1206.79	-0.440668	0.104434	-4.21959	2.44743e-05	0.00114372
PPDPF	2304.18	0.485329	0.115181	4.21363	2.51297e-05	0.0011698
EXD3	267.929	0.857647	0.203768	4.20893	2.56584e-05	0.00118808
H6PD	1475.9	0.796016	0.18915	4.20838	2.57203e-05	0.00118808
RRP1	5946.09	-0.441016	0.104951	-4.20212	2.64427e-05	0.00121677
SPEN	6762.79	-0.333665	0.0794957	-4.19727	2.70151e-05	0.00123836
SGK1	1911.31	0.50881	0.12126	4.19603	2.71639e-05	0.00124045
LINC02642	1888.21	-0.699061	0.166976	-4.1866	2.83163e-05	0.00128818
BBS2	1274.54	0.484427	0.115745	4.18528	2.84817e-05	0.00129081
TTC37	8545.38	0.250814	0.0599498	4.18374	2.8675e-05	0.00129469
DDX56	3979.99	-0.309456	0.074077	-4.1775	2.94736e-05	0.00132576
IKBKE	1216.93	-0.4799	0.114925	-4.17575	2.97009e-05	0.001331
LOC124901097	108.216	2.30215	0.551581	4.17372	2.99661e-05	0.00133789
IL10RB	1507.17	0.391778	0.0940283	4.1666	3.09179e-05	0.00136877
SAFB	10373.3	-0.473746	0.113729	-4.16556	3.10594e-05	0.00136877
EIF3E	21548.6	0.292771	0.0702772	4.16595	3.10059e-05	0.00136877
MGAT5	11402.5	-0.32615	0.0783043	-4.16516	3.11136e-05	0.00136877
INPP4A	8839.21	0.374499	0.0900847	4.15719	3.22189e-05	0.00141222
MRPL49	4285.81	-0.357943	0.0862189	-4.15156	3.30211e-05	0.00144212
RHBDD1	2025.48	0.436008	0.105162	4.14605	3.38265e-05	0.00147194
POC1B	1479.48	0.455785	0.110003	4.14338	3.4222e-05	0.00147367
MYO7A	222.847	-1.38175	0.333428	-4.14408	3.41186e-05	0.00147367
SLC6A6	3985.87	-0.603559	0.145671	-4.1433	3.42344e-05	0.00147367
MAN1B1	2583.34	0.332801	0.0803542	4.14167	3.44781e-05	0.00147886
PCK2	2181.77	2.04115	0.493119	4.13926	3.48423e-05	0.00148917
RANGAP1	12536	-0.385816	0.0933005	-4.1352	3.54648e-05	0.0015104
TSR2	2256.61	-0.497909	0.120455	-4.13356	3.5718e-05	0.00151047
CTNNBIP1	309.532	0.741449	0.179347	4.13417	3.56246e-05	0.00151047
PDE4B	668.075	0.655083	0.158565	4.13132	3.60688e-05	0.00151995
GPX4	3950.48	0.376797	0.0912823	4.12782	3.66215e-05	0.00153785
FUS	20964.8	-0.390722	0.0947885	-4.12203	3.75541e-05	0.00157151
CHD2	5746.87	0.344152	0.0835418	4.11952	3.79662e-05	0.00158114
FIG4	706.689	0.529492	0.128548	4.11903	3.80475e-05	0.00158114
TUBA1A	1387.53	-0.433142	0.105249	-4.1154	3.86512e-05	0.00160069
UPF1	7044.9	-0.358131	0.0870674	-4.11327	3.90102e-05	0.00161001
CBX7	1233.54	0.489099	0.11894	4.11216	3.91983e-05	0.00161223
XRCC6	32698.4	-0.300668	0.0731689	-4.10923	3.96976e-05	0.00162301
TENT2	3609.06	0.356462	0.0867507	4.10904	3.97307e-05	0.00162301
COX7A2L	4999.45	0.40414	0.0984026	4.10701	4.00823e-05	0.00163182
DNAJB6	5380.99	-0.470556	0.114979	-4.09254	4.26679e-05	0.00173122
PGK1	35735	-0.422872	0.10342	-4.08887	4.33473e-05	0.00174698
OSBPL1A	1612.56	0.672353	0.164404	4.08964	4.32037e-05	0.00174698
RINL	786.728	0.618185	0.151254	4.08706	4.3687e-05	0.00175478
DNTTIP2	4132.49	-0.358503	0.0877826	-4.08399	4.42694e-05	0.00177225
TMEM14C	2972.03	0.358648	0.0878724	4.08147	4.47526e-05	0.00178564
ENO1	109031	-0.329384	0.080773	-4.0779	4.5445e-05	0.00180727
FKBP4	11218.1	-0.547862	0.13443	-4.07546	4.59243e-05	0.0018203
DUSP22	7276.83	0.333295	0.081868	4.07113	4.67864e-05	0.00184837
AGA	932.891	0.686783	0.168788	4.0689	4.72348e-05	0.00185997
KLF10	1124.42	-0.440625	0.108401	-4.06477	4.80808e-05	0.00188709
HSPA8	109591	-0.476661	0.117292	-4.06386	4.82668e-05	0.00188822
NHLRC3	1511.73	0.383259	0.0944728	4.05681	4.97467e-05	0.0019398
PKM	71201.1	-0.378955	0.0935905	-4.04908	5.14199e-05	0.00199291
NUP205	10172.2	-0.3025	0.0747102	-4.04898	5.14408e-05	0.00199291
BRI3	881.287	0.563107	0.139294	4.04258	5.28674e-05	0.0020416
NAMPT	18134.3	0.348383	0.0862188	4.04068	5.32955e-05	0.00204498
CGGBP1	5920.94	0.329193	0.0814643	4.04095	5.32348e-05	0.00204498
NUDC	10330.8	-0.426518	0.105854	-4.02933	5.59369e-05	0.0021395
GGA2	8106.3	-0.3156	0.0783911	-4.02596	5.67422e-05	0.00216341
TBC1D4	1888.95	-0.381822	0.0948922	-4.02374	5.72812e-05	0.00217705
CSGALNACT2	2761.13	0.403407	0.100321	4.02116	5.79124e-05	0.00219409
TLCD4	184.645	1.15942	0.288422	4.01989	5.82261e-05	0.00219904
RPL26	25516.1	0.252607	0.0628874	4.01682	5.89895e-05	0.00222089
MDFIC	3221.5	0.384559	0.0957921	4.01452	5.95672e-05	0.00223563
YBX1P1	1180.35	-0.502162	0.125165	-4.01199	6.02093e-05	0.00225269
ND4L	70137.7	0.397469	0.0990946	4.01101	6.04602e-05	0.00225505
DEPP1	549.034	-0.948119	0.236498	-4.00899	6.09791e-05	0.00226736
GRWD1	4620.9	-0.49754	0.124297	-4.00283	6.2589e-05	0.00232004
ISL2	346.444	0.801619	0.200315	4.00179	6.2864e-05	0.00232307
NR1D2	1163.63	0.427869	0.106965	4.00008	6.33206e-05	0.00233276
RRP1B	11469.9	-0.387724	0.0971612	-3.99052	6.59287e-05	0.00241403
IRF2BP2	5365.55	0.48115	0.120565	3.9908	6.58503e-05	0.00241403
PES1	9119.39	-0.425805	0.106741	-3.98912	6.63176e-05	0.00242089
EIF3L	13721.8	0.328381	0.0824692	3.98187	6.83761e-05	0.00248848
FBXO48	519.195	0.59751	0.150168	3.97895	6.92201e-05	0.00251158
HSPA4	13319.3	-0.427831	0.10765	-3.97429	7.05894e-05	0.00255355
NCLN	7626.97	-0.368504	0.0929528	-3.96442	7.35738e-05	0.00263767
POLI	1030.76	0.599644	0.151235	3.96499	7.33994e-05	0.00263767
TMEM254	593.314	0.597787	0.150782	3.96459	7.35231e-05	0.00263767
RBM12	5692.54	-0.314112	0.0792659	-3.96276	7.40883e-05	0.00264208
PSMD3	9835	-0.339756	0.0857407	-3.9626	7.41366e-05	0.00264208
TOP1	16463.2	-0.363438	0.0917747	-3.96011	7.49158e-05	0.00266195
SUCLG2	3585.4	0.286253	0.0723251	3.95786	7.56234e-05	0.00267916
PGAM1	14592	-0.383702	0.0970782	-3.95251	7.73359e-05	0.00273178
FEN1	8886.99	-0.312549	0.0791028	-3.95117	7.77703e-05	0.00273906
COBLL1	1445.91	0.647453	0.163983	3.9483	7.87077e-05	0.00276398
EBP	4934.64	-0.400713	0.101628	-3.94295	8.04864e-05	0.0028182
DNAJC10	8566.99	0.462653	0.117365	3.94201	8.0801e-05	0.00282099
BST2	10164.3	-0.352651	0.0894918	-3.9406	8.12789e-05	0.00282945
TAFAZZIN	1306.99	0.452907	0.115019	3.93767	8.22783e-05	0.00284558
RSL24D1	12947.9	0.414528	0.105286	3.93716	8.24532e-05	0.00284558
DCAF1	4974.94	-0.311225	0.0790384	-3.93765	8.22838e-05	0.00284558
PSAP	34444.1	0.339215	0.0862472	3.93306	8.38728e-05	0.00287804
NCL	86339.1	-0.476698	0.1212	-3.93316	8.38349e-05	0.00287804
ASAH1	3356.85	0.374993	0.0953693	3.93201	8.4238e-05	0.00288233
ARID5A	6071.03	-0.298611	0.0759613	-3.93109	8.45619e-05	0.00288519
CHD4	21183.9	-0.281758	0.0718571	-3.92108	8.81516e-05	0.00299068
DHTKD1	2016.18	0.465214	0.118629	3.92158	8.7972e-05	0.00299068
GRPEL2	2925.23	0.311992	0.0796029	3.91935	8.87881e-05	0.00300379
PRNP	1804.87	0.465556	0.118843	3.91739	8.95134e-05	0.00301982
FERMT2	297.914	1.15605	0.295382	3.91375	9.08743e-05	0.00305714
ZEB1-AS1	383.11	0.706995	0.181011	3.90582	9.39081e-05	0.00315038
PPP1R15A	1276.18	0.920832	0.235815	3.90489	9.42681e-05	0.0031511
HEXIM1	3395.78	-0.489582	0.125392	-3.90441	9.44542e-05	0.0031511
SERPINE2	2578.46	0.503257	0.129001	3.9012	9.57182e-05	0.00317893
CCDC18-AS1	936.332	0.796064	0.20407	3.90094	9.5818e-05	0.00317893
URB1	4815.14	-0.318412	0.081834	-3.89096	9.98497e-05	0.00329449
RCN1	3083.32	0.390574	0.100364	3.89158	9.95921e-05	0.00329449
XBP1	29662.1	0.205407	0.052849	3.88668	0.000101625	0.00333037
NOL11	5560.59	-0.411401	0.105848	-3.88673	0.000101604	0.00333037
CCT2	14375.7	-0.338205	0.0870243	-3.88633	0.000101769	0.00333037
RPL10	34461.6	0.219007	0.0563789	3.88456	0.000102515	0.00334565
TKFC	2632.46	0.338153	0.0870658	3.88388	0.000102803	0.00334599
WDR3	7589.63	-0.358383	0.092343	-3.881	0.000104028	0.00337671
PCGF5	2861.23	0.352835	0.0910399	3.87561	0.00010636	0.00344308
PDGFB	854.674	-0.986874	0.254681	-3.87494	0.000106649	0.00344315
SFPQ	27672.7	-0.397133	0.102555	-3.87238	0.000107777	0.00347026
USP36	5506.94	-0.279687	0.0723212	-3.86729	0.000110053	0.00353406
METTL25B	1075.45	0.504278	0.13048	3.86481	0.000111177	0.00355523
EBNA1BP2	8615.2	-0.405884	0.105028	-3.86453	0.000111304	0.00355523
ZNF333	280.219	0.799674	0.207002	3.86312	0.000111949	0.00356635
IFIT3	181.205	-1.11385	0.288888	-3.85565	0.000115421	0.00365755
RPL32	20889.4	0.232187	0.0602111	3.85622	0.000115154	0.00365755
LOC100289230	119.493	1.05323	0.273229	3.85475	0.00011585	0.00366146
WWC3	3474.06	0.488789	0.126896	3.85189	0.000117211	0.00369475
ZNF598	4939.2	0.338894	0.0880083	3.85071	0.000117777	0.0037008
GAB2	258.968	0.840079	0.218191	3.85021	0.000118019	0.0037008
CDK12	5913.03	-0.280585	0.0729502	-3.84625	0.00011994	0.0037415
CTSS	5960.95	0.324537	0.0843715	3.84652	0.000119808	0.0037415
SLC6A9	2392.74	2.26022	0.587915	3.84447	0.000120814	0.00375901
PFKFB3	1590.67	-0.454012	0.118126	-3.84345	0.000121317	0.00376491
LDLR	4576.15	-0.345506	0.0899431	-3.84139	0.000122341	0.00376869
ACP3	565.137	1.40988	0.366986	3.84177	0.000122151	0.00376869
CCDC191	219.077	0.787635	0.205071	3.8408	0.000122634	0.00376869
ZC3H6	317.082	0.796395	0.207358	3.84068	0.000122694	0.00376869
NKRF	2083.83	-0.440038	0.114663	-3.83766	0.00012421	0.00379968
TMEM68	1321.66	0.420876	0.109677	3.83742	0.000124336	0.00379968
SQSTM1	19760.8	0.341552	0.0890944	3.83359	0.000126285	0.00384946
EML2	1319.31	0.513507	0.134033	3.83119	0.000127523	0.00387734
SUMF2	8357.44	0.284641	0.0743275	3.82956	0.000128374	0.00389335
PIP5KL1	2740.9	2.27446	0.594144	3.82812	0.000129126	0.0039063
ASPM	6524.85	-0.32062	0.0837698	-3.82739	0.000129509	0.00390805
GRK6	7262.04	0.23314	0.0609873	3.82277	0.000131963	0.00397213
KRCC1	698.611	0.725169	0.189784	3.82101	0.000132906	0.00399049
FARSA	8280.35	-0.338494	0.088644	-3.81858	0.00013422	0.00401991
MED8	2376.86	0.318183	0.0833616	3.8169	0.000135139	0.00403738
PPARGC1B	1363.62	-0.408502	0.10709	-3.81457	0.00013642	0.00406551
CCDC159	384.622	0.651806	0.170902	3.81391	0.000136787	0.00406637
SNRNP25	2848.19	-0.416839	0.109337	-3.81243	0.000137609	0.0040807
BBC3	497.626	0.534598	0.140323	3.80976	0.000139102	0.00411481
TOMM40	6050.9	-0.361346	0.0949545	-3.80546	0.00014154	0.0041664
SEC63	7367.91	0.220422	0.0579172	3.80582	0.000141338	0.0041664
TMEM106B	1910.33	0.415981	0.109361	3.80375	0.000142523	0.00418509
AHSA2P	2635.38	0.415521	0.109257	3.80314	0.000142876	0.00418521
SGSH	1428.89	0.54342	0.142998	3.8002	0.000144582	0.0042249
EIF4A2	29125	0.233165	0.0613843	3.79845	0.000145604	0.00423415
ACBD3	2397.68	-0.32248	0.0848928	-3.79868	0.00014547	0.00423415
P4HTM	1346.23	0.45244	0.119301	3.79241	0.000149191	0.00432799
PHB1	16814.1	-0.494989	0.130609	-3.78986	0.000150731	0.00435164
SRCAP	9434.69	-0.241249	0.0636508	-3.79019	0.000150531	0.00435164
SUPT6H	9646.97	-0.234256	0.0619678	-3.78028	0.00015665	0.00451168
CDK14	5452.24	-0.314148	0.0831296	-3.77902	0.000157449	0.00452383
GTF3C4	3211.08	-0.349119	0.0924116	-3.77787	0.000158175	0.00453386
ARHGAP18	3229.68	0.280408	0.0742686	3.77559	0.000159627	0.00456457
C3AR1	833.945	-0.59054	0.156493	-3.7736	0.000160907	0.00459025
GPCPD1	2187.16	0.509737	0.135133	3.77211	0.000161871	0.00460681
PARP3	756.032	0.544476	0.144389	3.77091	0.000162653	0.00461027
POLR1A	6132.35	-0.326876	0.0866873	-3.77075	0.000162761	0.00461027
HLA-A	21740.7	0.282801	0.0750305	3.76915	0.000163803	0.00462569
TRMU	1696.59	-0.378779	0.100506	-3.76874	0.000164075	0.00462569
TMEM231	582.625	0.493522	0.130992	3.76759	0.000164833	0.00463618
RPL3	85909.8	0.263456	0.069945	3.76661	0.00016548	0.00464349
LONRF1	626.237	0.544848	0.144731	3.76456	0.000166845	0.0046704
CDK18	545.483	0.721003	0.191552	3.764	0.000167217	0.0046704
HSPE1	2025.77	-0.466459	0.123986	-3.7622	0.000168427	0.0046933
SNHG8	2202.14	0.383829	0.102078	3.76014	0.000169815	0.00471376
LOC124900547	956.139	0.438799	0.116703	3.75995	0.000169946	0.00471376
MID1IP1	2907.03	0.289509	0.0770323	3.75828	0.000171084	0.00471493
JPT2	6137.52	-0.331206	0.088122	-3.75849	0.00017094	0.00471493
CUTALP	1674.95	0.428138	0.11394	3.75759	0.000171559	0.00471493
PCMTD1	1894.75	0.463636	0.123376	3.75791	0.000171341	0.00471493
APOL2	3252.48	-0.474285	0.126272	-3.75607	0.000172602	0.00471865
ALKBH7	1131.65	0.424281	0.112969	3.75575	0.000172825	0.00471865
PLOD1	5050.37	-0.36997	0.0985095	-3.75568	0.000172873	0.00471865
TUBB4B	9814.06	-0.396766	0.105753	-3.75182	0.000175554	0.00478095
ELOA	4077.86	-0.34549	0.0921678	-3.74849	0.000177902	0.00483395
APOL1	4378.6	-0.463669	0.123748	-3.74687	0.000179052	0.00484447
RHOQ	1174.9	0.542054	0.144671	3.74681	0.000179096	0.00484447
RBBP8	6896.38	0.270121	0.0721129	3.7458	0.000179819	0.00485293
RPLP0	102041	0.221121	0.0590494	3.74468	0.000180621	0.00485293
INHBE	676.821	3.31363	0.884761	3.74523	0.000180229	0.00485293
TNPO2	7010.1	-0.302795	0.080884	-3.74358	0.000181418	0.00486347
TFB2M	1973.46	-0.351264	0.0939279	-3.73972	0.000184225	0.0049277
KDM2A	9294.33	-0.269265	0.0721015	-3.73453	0.000188065	0.00501925
GCN1	14459.9	-0.213907	0.0573297	-3.73116	0.000190596	0.00504199
PMPCA	6174.4	-0.298021	0.0798527	-3.73213	0.000189864	0.00504199
TARS1	16963	0.372994	0.0999408	3.73215	0.00018985	0.00504199
GYPC	695.699	0.694041	0.186007	3.73127	0.000190516	0.00504199
UHRF1BP1	3811.88	0.320911	0.08608	3.72806	0.000192961	0.00509332
RPS8	48260.2	0.197592	0.0530515	3.72452	0.000195684	0.00515387
CCT3	36056	-0.327307	0.0879063	-3.72336	0.000196591	0.00515516
RCC1	8081.29	-0.436086	0.117108	-3.7238	0.00019625	0.00515516
MUS81	2655.26	0.272242	0.073156	3.72139	0.000198132	0.00517297
CTBS	740.303	0.629938	0.169266	3.72158	0.000197978	0.00517297
DDX39A	8294.89	-0.342565	0.0921009	-3.71945	0.000199658	0.00517529
PTMAP5	842.284	-0.724603	0.194834	-3.71909	0.000199944	0.00517529
FRMD3	1014.71	-1.08442	0.29149	-3.72027	0.000199012	0.00517529
POLR2B	10876.2	-0.312551	0.0840316	-3.71945	0.00019966	0.00517529
SIL1	1872.03	0.348065	0.0937191	3.71392	0.000204073	0.0052708
IQCB1	3014.87	0.346905	0.0934766	3.71114	0.000206328	0.00531759
C2orf74-DT	533.605	0.593671	0.160018	3.71004	0.000207228	0.00532936
CCNI	11024.5	0.216799	0.0584586	3.70859	0.000208419	0.00534854
UHRF1	5713.94	-0.390495	0.105316	-3.70785	0.000209026	0.00535268
EIF1AD	2666.77	-0.333452	0.0899606	-3.70664	0.000210023	0.00536676
NASP	15425	-0.326062	0.0879836	-3.70594	0.000210606	0.00537024
RPL41P1	4227.7	0.317074	0.0855781	3.70508	0.000211326	0.00537717
SH3KBP1	2408.73	0.72354	0.195539	3.70024	0.000215398	0.00541381
NARF	3140.54	-0.292907	0.0791829	-3.69912	0.000216348	0.00541381
MFAP1	3374.96	-0.480076	0.129782	-3.69909	0.000216375	0.00541381
RBM4	1642.9	-0.391987	0.105871	-3.7025	0.000213484	0.00541381
TWNK	3801.89	-0.500582	0.135273	-3.70053	0.000215149	0.00541381
MXD3	559.013	0.509349	0.137712	3.69866	0.000216744	0.00541381
RPL15	40791.8	0.221062	0.0597683	3.69866	0.000216745	0.00541381
AHCYL1	5813.52	0.402284	0.108768	3.69856	0.000216823	0.00541381
HIVEP3	718.195	-0.626182	0.169225	-3.7003	0.000215347	0.00541381
HOMER3	1654.87	0.516091	0.139584	3.69734	0.000217867	0.0054286
LOC107985211	1685.91	-0.617006	0.167113	-3.69214	0.000222377	0.00552949
FAM13B	1307.92	-0.402747	0.109117	-3.69096	0.000223411	0.00554374
GPATCH4	10632.7	-0.481839	0.130571	-3.69024	0.000224045	0.00554713
SMIM19	826.059	0.537341	0.145651	3.68923	0.000224933	0.00554713
TCP1	24068.2	-0.391184	0.106025	-3.68955	0.000224655	0.00554713
AP1AR	1847.57	0.356509	0.0967551	3.68465	0.000229018	0.00563629
BEST3	546.72	-0.726594	0.197293	-3.68281	0.000230674	0.00566542
USP7	18236.6	-0.290333	0.078881	-3.68065	0.000232644	0.00570215
GNG7	768.453	0.967195	0.263159	3.67533	0.000237541	0.00575382
RARA	2331.53	-0.338443	0.0920634	-3.67619	0.000236739	0.00575382
ATP2A2	16577.1	-0.242456	0.0659756	-3.67494	0.000237906	0.00575382
TRAM1	13139.3	0.241606	0.0656946	3.67772	0.000235328	0.00575382
GARS1-DT	437.562	0.595306	0.162	3.67472	0.000238106	0.00575382
ST8SIA4	2337.41	0.394429	0.10733	3.67492	0.000237922	0.00575382
RANBP2	8613.48	-0.270703	0.0736281	-3.67662	0.000236345	0.00575382
NIPSNAP3A	1382.9	0.357146	0.0972183	3.67365	0.000239107	0.00576643
ACIN1	8093.55	-0.328428	0.0894731	-3.67069	0.000241899	0.00580908
EXOSC8	2444.36	0.296832	0.0808861	3.66975	0.000242783	0.00580908
LAMB3	3615.58	0.739622	0.201547	3.66973	0.000242811	0.00580908
PRDX1	25181.9	-0.52398	0.142747	-3.67069	0.000241901	0.00580908
TUBA4A	5435.58	-0.335503	0.0914751	-3.6677	0.000244742	0.00584363
ZNF275	2017.33	0.456448	0.124585	3.66374	0.000248555	0.00591104
KDM3A	3173.88	-0.367315	0.10027	-3.66324	0.000249041	0.00591104
KCNK1	494.137	0.740666	0.202156	3.66384	0.000248462	0.00591104
PIP4P2	868.774	0.453825	0.123955	3.66121	0.000251032	0.00594653
CFAP97	5094.13	0.347054	0.0950065	3.65295	0.000259246	0.00612903
CHD8	3428.8	-0.260975	0.0715182	-3.64908	0.000263186	0.00620995
ADM	1075.19	-0.693852	0.190275	-3.64659	0.000265748	0.00624658
NOL6	4698.1	-0.354347	0.0971732	-3.64656	0.000265779	0.00624658
HCFC1	10799.3	-0.280529	0.0769468	-3.64575	0.000266615	0.00625399
IDNK	252.76	0.977582	0.268343	3.64303	0.000269451	0.0063082
IMPACT	1674.1	0.46612	0.128093	3.63892	0.000273782	0.00638071
CYP51A1	9243.43	-0.282685	0.077675	-3.63933	0.000273344	0.00638071
URB2	2598.34	-0.367875	0.101104	-3.63858	0.000274142	0.00638071
KLHL21	3869.36	-0.295894	0.0813502	-3.63729	0.000275524	0.00640046
SNHG29	10072.4	0.297817	0.0819439	3.63441	0.000278622	0.00645995
RPL29	25201.7	0.222417	0.061318	3.62728	0.000286424	0.00662803
BLVRA	2093.48	-0.447979	0.12361	-3.62413	0.00028994	0.00669651
CDC25A	4847.44	-0.43384	0.119728	-3.62355	0.000290589	0.00669862
RHPN1	2966.48	0.320714	0.0885311	3.62261	0.000291641	0.00670999
HSP90AA2P	261.586	-0.785909	0.217208	-3.61823	0.000296622	0.00681019
MSH6	7694.79	-0.24246	0.067019	-3.61778	0.000297142	0.00681019
FAM98A	5775.59	-0.387621	0.107158	-3.6173	0.000297698	0.00681019
EEF1B2	23831.5	0.249315	0.0690023	3.61314	0.000302507	0.00690705
NOP9	2146.53	-0.329667	0.0913279	-3.60971	0.000306538	0.0069858
GPI	20608.5	-0.300535	0.083305	-3.60764	0.000308993	0.00698891
TSR1	6739.75	-0.347031	0.0962017	-3.60732	0.000309373	0.00698891
LOC105378248	100.258	1.16702	0.32353	3.60715	0.000309584	0.00698891
SDCBP	4072.95	0.398618	0.110499	3.60743	0.000309243	0.00698891
TRA2A	4188.81	-0.289952	0.0803589	-3.60821	0.000308312	0.00698891
COA7	4851.94	-0.340458	0.0944882	-3.60318	0.00031435	0.00708319
HAGH	1171.14	0.438818	0.121819	3.60222	0.000315517	0.00708784
FLNB	1381.69	-0.408748	0.113477	-3.60203	0.000315736	0.00708784
UTP6	5697.7	-0.266154	0.0739289	-3.60014	0.000318052	0.0071265
GOLM2	3626.93	0.26825	0.0746354	3.59414	0.000325469	0.00726779
KMT2D	3028.33	-0.266516	0.0741546	-3.59406	0.000325568	0.00726779
UFD1	3318.37	-0.304916	0.0850296	-3.586	0.000335794	0.00746832
PIK3CA	1785.87	0.32496	0.0906088	3.58641	0.000335268	0.00746832
ARSG	470.228	0.783566	0.218648	3.58368	0.000338787	0.00749324
CASTOR2	533.773	-0.643072	0.179414	-3.5843	0.000337988	0.00749324
UFL1	3177.82	0.325197	0.0907324	3.58413	0.000338201	0.00749324
DESI1	8068.01	0.364255	0.10169	3.582	0.000340978	0.00751225
TRAPPC6A	471.934	0.635667	0.177438	3.58248	0.000340348	0.00751225
SCPEP1	5125.03	0.259342	0.0724098	3.58158	0.000341523	0.00751225
LTF	520.018	2.21809	0.619418	3.58092	0.000342387	0.00751749
OIP5-AS1	6516.12	0.339448	0.0948092	3.58033	0.000343163	0.00751786
TTC17	5248.36	0.267045	0.0745945	3.57995	0.000343656	0.00751786
SYNCRIP	25898.6	-0.315022	0.0880376	-3.57827	0.000345882	0.00755281
LMNB1	11445.9	-0.307353	0.085925	-3.57699	0.000347573	0.00756223
RYR2	123.654	1.55937	0.435921	3.57717	0.000347332	0.00756223
SMPD4	4398.33	-0.251078	0.0702205	-3.57557	0.000349471	0.0075832
SPG11	2047.88	0.453038	0.126713	3.57532	0.000349799	0.0075832
FAM8A1	1729.74	0.312553	0.0874667	3.57339	0.000352386	0.0076255
ZNF674	270.915	0.73883	0.206977	3.56962	0.000357499	0.00771624
SLFN5	251.047	1.05784	0.296408	3.56885	0.00035855	0.00771624
CLEC7A	8122.4	0.424394	0.118921	3.56871	0.00035874	0.00771624
NADK2	2177.62	0.425545	0.1193	3.56701	0.000361076	0.00771624
SCD5	692.039	-0.441177	0.123666	-3.56749	0.000360416	0.00771624
LOC124906262	510.961	0.667905	0.18723	3.5673	0.000360685	0.00771624
CRTAP	6015.82	0.207988	0.0582865	3.56838	0.000359199	0.00771624
PSMC4	7050.01	-0.348154	0.0976321	-3.56598	0.000362499	0.00773288
RPL37	36563.4	0.214988	0.0603007	3.56526	0.000363492	0.00774032
ATP11B	8392.42	0.25215	0.070737	3.56461	0.000364394	0.0077458
ODC1	37011.5	-0.278174	0.0780631	-3.56346	0.000366003	0.00776624
DCAKD	1349.17	0.385748	0.10829	3.56217	0.000367807	0.00779076
NOP2	5571.36	-0.293104	0.0823162	-3.56071	0.000369853	0.00782031
VDR	1573.4	-0.462281	0.129915	-3.55834	0.000373212	0.00787746
ACLY	23002.1	-0.299438	0.0841747	-3.55733	0.000374638	0.00789368
LDHAP4	185.735	-0.825695	0.232516	-3.55114	0.000383568	0.00806768
SLC29A1	9457.3	-0.273619	0.0770703	-3.55026	0.000384858	0.00808067
DDB1	21496.8	-0.253738	0.0715857	-3.54454	0.000393303	0.00824357
LSG1	4952.39	-0.294057	0.0829892	-3.54332	0.000395124	0.00826732
PSMD6	5320.98	-0.295128	0.0834049	-3.5385	0.000402414	0.0084052
DPH2	4341.17	-0.351958	0.0995024	-3.53718	0.000404431	0.00843267
C12orf57	2268.73	0.345671	0.0977781	3.53526	0.000407374	0.0084793
SERINC2	1058.92	0.618339	0.175026	3.53284	0.000411122	0.00854252
MRPL4	4414.89	-0.316145	0.0896044	-3.52823	0.000418355	0.00867779
GLB1	2906.27	0.254362	0.0721187	3.52699	0.000420318	0.00870349
PLA2G6	746.259	0.507903	0.144116	3.52427	0.00042465	0.00876003
CCAR2	5796.53	-0.286789	0.0813838	-3.5239	0.000425237	0.00876003
NAA15	9560.57	-0.391919	0.111216	-3.52395	0.000425164	0.00876003
PSMD11	12958.4	-0.291642	0.0828357	-3.52073	0.000430361	0.00884211
MLKL	1074.84	-0.583122	0.16572	-3.51872	0.000433639	0.00884211
ALG8	4895.89	-0.239438	0.0680286	-3.51966	0.000432097	0.00884211
PARP8	1481.71	0.686139	0.19497	3.51921	0.000432836	0.00884211
UTP3	6149.03	-0.340464	0.096758	-3.51872	0.000433638	0.00884211
SF3B4	5967.35	-0.292397	0.0830679	-3.51998	0.000431583	0.00884211
EMP2	2522.48	-0.610959	0.173704	-3.51724	0.000436063	0.00887647
CBX5	12738.3	0.292759	0.0833052	3.51429	0.000440926	0.00894514
DDX47	3051.55	-0.383931	0.109245	-3.51439	0.000440761	0.00894514
VDAC3	11289	-0.249677	0.0710566	-3.51378	0.000441784	0.00894744
ICA1	1175.63	0.730914	0.20808	3.51267	0.00044363	0.00896969
COX1	588003	0.317397	0.090439	3.50952	0.000448922	0.00904701
RAE1	2206.28	-0.343967	0.0980105	-3.50949	0.000448961	0.00904701
SLC66A3	251.478	0.741685	0.211551	3.50593	0.000455007	0.00915349
ODF3B	183.711	1.16525	0.332497	3.50453	0.000457417	0.00918659
ID3	247.91	-0.924014	0.263783	-3.50294	0.000460157	0.00922297
LAMP2	6871.87	0.219083	0.0625555	3.50222	0.000461406	0.00922297
POLR2L	2611.35	-0.328629	0.0938366	-3.50214	0.000461532	0.00922297
KCTD13	914.558	0.410329	0.117292	3.49835	0.000468152	0.00932455
MEF2A	2484.42	0.312357	0.0892874	3.49834	0.000468168	0.00932455
BAG1	3988.45	-0.312619	0.0894173	-3.49618	0.000471966	0.00936911
DRAM2	1033.64	0.503911	0.144127	3.49631	0.000471746	0.00936911
ACBD4	819.221	0.407549	0.116648	3.49384	0.000476123	0.00943603
PPM1M	1268.91	0.35829	0.102578	3.49285	0.000477894	0.00945554
DNAJB1	5692.6	-0.425284	0.12186	-3.48994	0.000483132	0.00954344
SF3A1	10071.2	-0.284229	0.0814755	-3.48852	0.000485705	0.00957851
EWSR1	21278.2	-0.271882	0.0780046	-3.48546	0.000491288	0.00965691
SELENOI	5543.04	-0.30845	0.0884909	-3.48566	0.000490915	0.00965691
PLK1	8475.1	-0.380572	0.109283	-3.48246	0.000496831	0.00973401
SLC12A2-DT	819.258	0.48926	0.140492	3.48247	0.000496818	0.00973401
PTMA	131940	-0.39152	0.112598	-3.47715	0.000506781	0.00991277
FECH	4243.35	0.524101	0.15076	3.4764	0.000508197	0.00992431
CCNL2	8348.43	0.436916	0.125708	3.47564	0.000509638	0.00993629
SLC25A40	2020.54	0.426638	0.122806	3.47409	0.000512598	0.00997419
TARBP1	1940.42	0.378573	0.108981	3.47375	0.000513243	0.00997419
SUPT16H	16400.3	-0.332165	0.0956432	-3.47296	0.000514757	0.00998745
TBC1D5	3679.99	0.340368	0.0980921	3.46988	0.000520688	0.01007
HNRNPU	47085.1	-0.340578	0.0981484	-3.47003	0.000520399	0.01007
DNAH1	484.54	0.701205	0.202153	3.46868	0.000523022	0.0100989
WDR45	1094.04	0.537592	0.155023	3.46781	0.000524714	0.0100991
ITGAL	8572.48	0.486273	0.140221	3.4679	0.000524542	0.0100991
IVNS1ABP	7144.34	0.240486	0.0693718	3.46663	0.000527035	0.0101275
TNKS1BP1	2330.24	0.392563	0.113263	3.46595	0.000528365	0.0101368
STIP1	21296.8	-0.403962	0.116622	-3.46385	0.000532506	0.0101814
NOLC1	21856.4	-0.255988	0.0738939	-3.46426	0.000531683	0.0101814
CCT5	26789.2	-0.362245	0.10459	-3.46348	0.000533231	0.0101814
MYL12A	4222.16	0.36857	0.106434	3.46288	0.000534422	0.0101878
XPO1	17708.8	-0.306781	0.0886019	-3.46246	0.000535261	0.0101878
IFNG-AS1	1364.7	-0.52536	0.151754	-3.46192	0.000536346	0.0101923
NOP16	3122.46	-0.405381	0.117129	-3.46098	0.000538209	0.0102027
KLHL24	1152.19	0.416763	0.120424	3.46079	0.000538596	0.0102027
PPP2R1B	6986.85	-0.387637	0.112113	-3.45757	0.000545076	0.0103092
VMAC	323.66	0.61036	0.176592	3.45632	0.000547601	0.0103407
RAB3GAP1	5116.7	0.411707	0.119163	3.45498	0.00055034	0.0103599
DDX1	11330.2	-0.29866	0.0864334	-3.45538	0.000549518	0.0103599
TNRC6B	1596.03	-0.293003	0.0848324	-3.4539	0.000552543	0.010385
RRP7BP	902.644	-0.380375	0.110155	-3.45308	0.000554228	0.0104004
COQ3	914.048	-0.430036	0.124806	-3.44563	0.000569739	0.0106748
PSME3	15399.9	-0.308485	0.0895694	-3.44409	0.000572986	0.0107189
SLC16A1	10239.3	-0.215583	0.062652	-3.44096	0.000579657	0.0108269
ZC3HAV1	3370.86	-0.352992	0.102619	-3.43982	0.000582091	0.0108554
RPS6	43673.5	0.180008	0.0523385	3.43931	0.000583194	0.0108592
TOMM6	6906.73	-0.33256	0.0967502	-3.43731	0.000587533	0.010923
LINC00888	627.5	0.550913	0.160323	3.43626	0.000589805	0.0109483
SLC38A10	3697.21	0.283642	0.082564	3.43543	0.000591622	0.0109651
RC3H1	1766.91	-0.314007	0.0914746	-3.43273	0.000597544	0.0110578
GNS	5068.12	0.419764	0.122323	3.4316	0.000600037	0.0110868
NAT10	6374.01	-0.241249	0.070361	-3.42874	0.000606394	0.0111871
LOC102724250	610.261	0.570318	0.166493	3.42548	0.000613718	0.0113048
DHCR7	8501.06	-0.268113	0.0783204	-3.42328	0.0006187	0.0113792
DHX37	3758.46	-0.466011	0.136188	-3.42181	0.000622051	0.0114058
GAS2	1860.09	0.424492	0.124055	3.42182	0.000622044	0.0114058
AIG1	611.007	0.642724	0.187942	3.41981	0.000626659	0.0114629
IMP4	4705.53	-0.339351	0.0992364	-3.41963	0.000627074	0.0114629
UBE2QL1	2342	0.644738	0.1887	3.41674	0.000633765	0.0115677
GNL2	7499.62	-0.273601	0.0801421	-3.41394	0.000640299	0.0116692
MPHOSPH10	4616.25	-0.341645	0.10009	-3.41337	0.000641649	0.0116761
MCM5	11362.5	-0.234884	0.068838	-3.41213	0.000644573	0.0116762
RBL2	5166.2	0.232746	0.068208	3.41229	0.000644189	0.0116762
ANXA6	10356.1	-0.332534	0.0974545	-3.41219	0.000644422	0.0116762
PPA2	2307.69	0.311873	0.0914123	3.41172	0.000645551	0.0116763
B4GALT3	5430.57	0.340065	0.0997105	3.41052	0.000648386	0.0117099
NDUFA4L2	213.69	1.67865	0.492323	3.40965	0.000650474	0.01173
IP6K1	3060.4	-0.248252	0.0728384	-3.40826	0.000653774	0.0117719
LRRC59	16972.6	-0.213666	0.0627497	-3.40505	0.000661511	0.0118808
SRRT	10291.2	-0.351496	0.103244	-3.40452	0.000662793	0.0118808
MCM7	17718.6	-0.344616	0.101215	-3.40481	0.000662099	0.0118808
RBM28	4244.89	-0.35988	0.105722	-3.40401	0.000664052	0.0118856
HSDL1	2499.06	0.304163	0.0894063	3.40203	0.000668878	0.0119364
RUBCNL	621.586	-0.575891	0.169271	-3.40219	0.000668475	0.0119364
HDGF	29170.7	-0.418158	0.122989	-3.39997	0.000673944	0.012009
RNF41	1999.92	0.522402	0.153747	3.39781	0.00067927	0.012061
EED	2259.05	-0.343957	0.101248	-3.39717	0.000680879	0.012061
URM1	2856	-0.266544	0.0784475	-3.39774	0.000679449	0.012061
DHX57	1440.1	-0.346898	0.102105	-3.39746	0.000680141	0.012061
RTN3	15714.9	0.344835	0.101549	3.39574	0.000684441	0.0121062
MIB1	11212.7	0.251673	0.0741553	3.39386	0.000689139	0.0121535
RTCA	2321.92	0.315572	0.0929817	3.39392	0.000689007	0.0121535
POLR1C	3371.67	-0.35937	0.105948	-3.39195	0.000693972	0.0122208
RGS6	421.757	0.531732	0.156802	3.39112	0.000696085	0.0122401
CRKL	5149.59	-0.280245	0.0827193	-3.38791	0.000704279	0.0123544
PRPF3	6050.29	-0.297278	0.0877504	-3.38777	0.000704645	0.0123544
PPP1R15B	8695.35	0.2566	0.0758447	3.38324	0.000716371	0.0125417
MPPE1	666.168	0.426669	0.126239	3.37984	0.00072527	0.0126362
DHX38	8111.21	-0.263937	0.078097	-3.3796	0.000725914	0.0126362
SLC48A1	1489.74	0.33989	0.100571	3.37962	0.000725873	0.0126362
ISG20L2	6436.38	-0.274023	0.081082	-3.37958	0.000725978	0.0126362
LINC00996	1205.84	0.431135	0.127687	3.37649	0.000734176	0.0127604
SNRPF	3002.55	-0.264221	0.0782778	-3.37543	0.000737001	0.012791
SLC33A1	3824.99	0.32834	0.0973166	3.37394	0.00074101	0.012842
TMED4	4766.01	0.240238	0.07127	3.37082	0.000749455	0.0129697
UBE2L3	5979.63	-0.338758	0.100537	-3.36948	0.000753091	0.0130138
RRP15	2978	-0.357009	0.106023	-3.36727	0.000759166	0.0131
TNFAIP2	770.134	0.580694	0.172487	3.36659	0.000761048	0.0131136
RPL18A	32187.9	0.187337	0.0556645	3.36546	0.000764156	0.0131483
TMEM230	5378.98	0.33755	0.100317	3.36483	0.000765905	0.0131595
PUS7	3407.51	-0.342972	0.101971	-3.36342	0.000769821	0.0132079
PDCD11	9033.99	-0.280875	0.0835373	-3.36227	0.00077304	0.0132442
TFIP11	2773.91	-0.336855	0.100215	-3.36133	0.000775668	0.0132643
DDX27	5483.7	-0.300414	0.0893805	-3.36107	0.000776418	0.0132643
LSM8	2194.24	0.292725	0.0871246	3.35985	0.000779859	0.0133041
OPLAH	160.149	1.05822	0.315105	3.35833	0.000784163	0.0133586
G3BP1	17037.5	-0.301901	0.0899775	-3.3553	0.000792803	0.0134866
ZNF862	824.654	0.414626	0.123601	3.35455	0.000794937	0.0135038
TNFRSF13C	131.297	1.05748	0.315393	3.3529	0.000799689	0.0135653
HNRNPR	23813.1	-0.34293	0.102337	-3.35097	0.000805277	0.0136217
ATP5MC1	4967.65	-0.243851	0.0727651	-3.35121	0.000804603	0.0136217
LINC01003	192.463	0.745184	0.222512	3.34897	0.000811135	0.0137014
KLHL12	3814.23	0.218998	0.0654606	3.34549	0.000821374	0.0138549
LETM1	6090.54	-0.324981	0.097152	-3.34508	0.000822599	0.0138561
PSMC2	8109.87	-0.289194	0.0864861	-3.34381	0.000826351	0.0138998
CLTC	25788.6	-0.215833	0.0645699	-3.34263	0.000829897	0.0139225
RLF	1974.6	-0.28701	0.0858646	-3.34258	0.00083002	0.0139225
HSPB1	5196.73	-0.443596	0.132731	-3.34207	0.00083155	0.0139288
RPAP1	1919.29	-0.301143	0.0901877	-3.33906	0.000840609	0.0140609
TRIB3	4219.64	1.39425	0.418349	3.33273	0.000859972	0.0142842
ALDH1L2	4139.24	1.7528	0.52593	3.33276	0.00085988	0.0142842
ACTR1A	3152.36	-0.269021	0.080732	-3.33227	0.000861392	0.0142842
VPS37A	1968.6	0.382694	0.114855	3.33199	0.000862285	0.0142842
RACK1	51684.5	0.293916	0.0881546	3.3341	0.000855761	0.0142842
DENND4B	4588.26	0.335349	0.100602	3.33342	0.000857853	0.0142842
MRTO4	4925.3	-0.395828	0.11875	-3.33329	0.000858262	0.0142842
PEX26	2200.26	-0.278324	0.0835798	-3.33004	0.000868337	0.0142967
SNRNP70	10673.4	-0.304874	0.0915869	-3.32879	0.000872242	0.0142967
NAGLU	1085.54	0.419384	0.125985	3.32883	0.000872123	0.0142967
C11orf71	556.109	0.444547	0.13355	3.32869	0.000872563	0.0142967
MTHFD1L	4572.96	0.401413	0.120518	3.33074	0.000866145	0.0142967
CEBPZ	4236.49	-0.313362	0.0940845	-3.33065	0.000866447	0.0142967
PTPRVP	179.902	1.05124	0.315746	3.3294	0.000870345	0.0142967
ST3GAL3	566.129	0.585257	0.175785	3.32938	0.000870393	0.0142967
SOD1	16690.4	-0.256142	0.076982	-3.3273	0.000876914	0.0143094
FOXN3	4058.1	0.350248	0.105259	3.32747	0.00087638	0.0143094
TECPR1	1543.72	0.314321	0.0944627	3.32746	0.00087641	0.0143094
CDCA2	2701.32	-0.361897	0.108784	-3.32676	0.000878613	0.0143177
CALM1	9454.16	-0.210805	0.063383	-3.32589	0.00088137	0.0143432
STX16	2769.24	0.357604	0.107543	3.32521	0.00088352	0.0143439
TP53INP1	2529.08	0.28017	0.0842623	3.32498	0.000884255	0.0143439
HSP90AB3P	287.817	-0.601886	0.181032	-3.32474	0.000885	0.0143439
RBM38	4167.3	-0.28274	0.0851062	-3.3222	0.000893104	0.0144558
CCNB1	9851.13	-0.379048	0.114114	-3.32165	0.000894869	0.0144648
SEPTIN7P13	328.894	0.790848	0.238199	3.32012	0.000899802	0.014525
TMEM187	173.537	0.758175	0.228527	3.31766	0.000907736	0.0146334
CHD3	6434.07	-0.273197	0.0824626	-3.31298	0.00092309	0.014861
FASN	25225.5	-0.36207	0.10931	-3.31233	0.000925215	0.0148753
DENND3-AS1	193.488	0.895811	0.270544	3.31115	0.000929138	0.0149184
MCM10	3921.84	-0.417389	0.12607	-3.31077	0.000930409	0.0149188
TMEM175	906.744	0.585923	0.177048	3.30939	0.000934986	0.0149722
MAGED2	2121.19	0.332162	0.100397	3.30848	0.000938025	0.0150009
RPL23	32842.7	0.163027	0.0493148	3.30584	0.000946911	0.0151229
ITGB1BP1	3915.47	-0.300038	0.0907707	-3.30545	0.000948255	0.0151242
ADAM9	5805.79	0.325773	0.0986227	3.30323	0.000955788	0.0151694
SIAH1	479.853	0.584358	0.176893	3.30346	0.000955005	0.0151694
DENND10	627.452	0.412667	0.124937	3.303	0.000956579	0.0151694
ME1	4699.92	0.246634	0.0746753	3.30275	0.000957404	0.0151694
EIF4E2	3016.61	-0.396	0.119894	-3.30291	0.000956875	0.0151694
IDH3B	5420.52	-0.272747	0.0826853	-3.29862	0.000971623	0.0153744
PIGP	503.802	0.497001	0.150721	3.29748	0.000975555	0.0153961
SRSF6	9889.86	-0.235317	0.0713616	-3.29753	0.0009754	0.0153961
C20orf27	2222.26	-0.341372	0.103544	-3.29689	0.000977616	0.0154083
C1QTNF6	198.32	1.1424	0.346728	3.2948	0.000984907	0.0154967
MKI67	16122.2	-0.274378	0.0832823	-3.29455	0.000985799	0.0154967
DDX31	1823.9	-0.293964	0.0892578	-3.29343	0.000989733	0.0155382
TMEM129	1308.96	0.377489	0.114686	3.29151	0.000996508	0.0156152
PPIG	9198.46	-0.37757	0.114717	-3.2913	0.00099724	0.0156152
DAP	6074.56	0.318812	0.0969183	3.28949	0.00100367	0.0156921
ADCY3	3958.54	-0.259546	0.0789088	-3.28919	0.00100476	0.0156921
FAM219B	637.817	0.554118	0.168502	3.28849	0.00100727	0.0157108
GTF2A1	10062.7	-0.272473	0.0828723	-3.28786	0.00100952	0.0157255
EIF3H	16174.2	0.202887	0.0617646	3.28484	0.00102039	0.0158741
LAS1L	6016.73	-0.338252	0.10303	-3.28303	0.00102697	0.0159352
FUBP1	10417.8	-0.229367	0.0698638	-3.28307	0.00102685	0.0159352
TMC6	4772.27	0.217289	0.0661929	3.28266	0.00102834	0.015936
TYRO3	979.804	-0.449268	0.136907	-3.28155	0.00103239	0.0159782
PTEN	9832.85	0.313327	0.0955315	3.27983	0.0010387	0.016055
TMBIM4	1574.02	0.346546	0.105674	3.27937	0.00104039	0.0160605
TMEM35B	351.571	0.569609	0.173719	3.2789	0.00104212	0.0160665
GALNT1	4325.02	0.362036	0.110459	3.27756	0.00104708	0.0161223
CPD	6366.14	0.247241	0.0754653	3.27621	0.00105209	0.0161719
GOT1	3375.74	0.406689	0.124157	3.27561	0.00105434	0.0161719
ALDH18A1	6480.24	-0.232238	0.070895	-3.2758	0.00105362	0.0161719
CCDC82	2350.11	0.390321	0.119264	3.27274	0.0010651	0.0163162
UBE2O	3651.19	-0.248594	0.0759771	-3.27196	0.00106805	0.01632
TJP2	1986.26	-0.342081	0.104549	-3.27195	0.00106807	0.01632
SRSF2	16799.7	-0.203787	0.0622993	-3.27109	0.00107135	0.0163214
RPL31	20192	0.195615	0.0597944	3.27146	0.00106992	0.0163214
ATP1A1	16167.7	-0.266607	0.08151	-3.27085	0.00107224	0.0163214
BAZ2A	8435.43	-0.186116	0.0569206	-3.26975	0.00107644	0.0163647
SKIL	2351.33	0.315248	0.096454	3.26838	0.00108165	0.016423
NORAD	17447.1	0.208209	0.0637226	3.26742	0.00108532	0.016458
SNRPA1	7709.65	-0.260473	0.0797742	-3.26513	0.00109414	0.0165708
EIF5A	28451.5	-0.368725	0.112968	-3.26398	0.0010986	0.0166174
THAP9-AS1	1642.81	0.399497	0.122431	3.26303	0.00110229	0.0166522
SLC7A6	3967.89	-0.266016	0.0815507	-3.26197	0.00110641	0.0166636
ECI1	2988.64	0.357484	0.109598	3.26177	0.00110721	0.0166636
DCAF10	1286.28	0.351932	0.107877	3.26236	0.00110489	0.0166636
PSMD12	5628.82	-0.315698	0.0968425	-3.25991	0.00111447	0.016716
PRMT5	3017.75	-0.344076	0.105569	-3.25924	0.0011171	0.016716
PSMA2	11072	-0.310779	0.0953458	-3.2595	0.0011161	0.016716
SF3B1	20736.3	-0.173356	0.0531826	-3.25964	0.00111555	0.016716
RAB29	1951.61	-0.34786	0.106735	-3.2591	0.00111765	0.016716
PSMD13	6101.6	-0.257042	0.0789385	-3.25623	0.001129	0.0168649
CENPW	1056.37	-0.407051	0.125036	-3.25547	0.00113206	0.0168895
RASA2	2867.21	0.390128	0.119883	3.25424	0.00113698	0.0169418
TMEM255A	2478.24	0.319564	0.098229	3.25325	0.00114092	0.0169616
USO1	6927.27	0.218191	0.0670725	3.25305	0.00114172	0.0169616
KLHL18	2117.54	-0.428708	0.131795	-3.25285	0.00114254	0.0169616
UTP14A	2860.62	-0.315091	0.0969625	-3.24961	0.00115562	0.0171345
WDR43	6711.02	-0.353883	0.108964	-3.24771	0.00116338	0.0172283
RPL28	22408.3	0.272818	0.0841139	3.24344	0.00118097	0.0174245
CALR	64116.3	-0.318785	0.0982739	-3.24384	0.00117929	0.0174245
RIC1	3463.57	0.285108	0.0879023	3.24347	0.00118084	0.0174245
DNAJC4	977.456	0.562929	0.173773	3.23945	0.00119763	0.0176268
RPL27A	17436.2	0.180947	0.0558558	3.23955	0.0011972	0.0176268
PLGRKT	696.258	0.521212	0.161113	3.23508	0.0012161	0.0178768
ADIPOR2	5116.46	-0.247847	0.0766526	-3.23338	0.00122333	0.0178955
DDX19A	4964.06	-0.223661	0.0691714	-3.23343	0.00122315	0.0178955
C4orf33	628.933	0.603454	0.18661	3.23378	0.00122164	0.0178955
DNAJC11	4359.66	-0.343074	0.106074	-3.23429	0.00121946	0.0178955
TPM3P9	545.381	-0.464789	0.143819	-3.23177	0.00123024	0.0179747
NINJ1	691.165	0.486554	0.15061	3.23056	0.00123548	0.0180292
CENPI	1489.58	-0.3078	0.0952879	-3.23021	0.00123698	0.0180293
METTL27	435.868	0.529122	0.16386	3.2291	0.00124178	0.0180774
SLC37A2	2421.03	0.434722	0.134645	3.22865	0.00124378	0.0180845
PLPP6	378.326	0.554477	0.171892	3.22573	0.00125651	0.0182476
SRSF1	30095.1	-0.248175	0.0769657	-3.22449	0.00126196	0.0182825
MSH2	5508.75	-0.272066	0.0843719	-3.2246	0.00126148	0.0182825
NSDHL	1718.25	-0.402565	0.124941	-3.22205	0.00127276	0.0184167
TASL	1575.32	-0.532013	0.165153	-3.22134	0.00127592	0.018431
PPP5C	4773.43	-0.25941	0.0805337	-3.22114	0.00127682	0.018431
NR3C1	6863.5	0.349763	0.108678	3.21833	0.0012894	0.0185794
EMC3	2841.31	-0.25212	0.0783429	-3.21815	0.00129019	0.0185794
NUP93	5702.38	-0.269824	0.0838548	-3.21775	0.001292	0.0185831
POLR2E	8361.6	-0.336515	0.104594	-3.21734	0.00129387	0.0185878
LMBRD2	2766.7	0.419067	0.130298	3.21623	0.00129888	0.0186375
SNAPC4	2121.76	-0.378955	0.117886	-3.21458	0.00130636	0.0187224
SMG7	10975.9	-0.198267	0.0616926	-3.21378	0.00130999	0.018752
CDC123	6546.23	-0.291668	0.0907672	-3.21336	0.0013119	0.018757
BZW1	8316.52	-0.289273	0.0900482	-3.21242	0.0013162	0.0187961
ARHGEF40	273.549	0.882762	0.274928	3.21088	0.00132329	0.018875
PDPR	4370.06	-0.31128	0.0969848	-3.20958	0.00132929	0.0189381
PNP	3516.23	-0.291232	0.0908442	-3.20584	0.00134671	0.0191182
COPZ2	183.029	0.840009	0.262014	3.20597	0.00134608	0.0191182
C9orf78	5931.41	-0.298983	0.0932456	-3.2064	0.00134405	0.0191182
PDCD4	6005.79	0.247703	0.0773185	3.20367	0.00135689	0.0192173
SCD	43328	-0.235814	0.0736022	-3.2039	0.00135579	0.0192173
PRRC2C	16118.1	-0.258897	0.0808461	-3.20234	0.00136315	0.0192832
DNAJC2	4353.94	-0.398065	0.124362	-3.20087	0.00137015	0.0193594
IRAK4	1460.67	0.30207	0.0944973	3.1966	0.00139058	0.019579
CLEC2D	243.49	0.626554	0.195989	3.19689	0.00138917	0.019579
CCT6A	23107.7	-0.341025	0.106678	-3.19677	0.00138976	0.019579
THOC3	3093.73	-0.308216	0.096435	-3.1961	0.00139298	0.0195898
BMS1	5672.75	-0.33072	0.10362	-3.19166	0.00141458	0.0198703
TMSB10	9315.23	-0.20229	0.0634081	-3.19029	0.0014213	0.0199414
CLYBL	346.467	0.725438	0.227525	3.18839	0.00143068	0.0200496
FBXL18	903.24	-0.384299	0.120552	-3.18783	0.00143344	0.0200648
COG5	1798.7	0.298089	0.0935215	3.18738	0.00143567	0.0200726
AHNAK	10885.5	-0.395306	0.124059	-3.18643	0.00144038	0.0201151
PODXL2	1937.46	-0.450149	0.1413	-3.18577	0.00144368	0.0201377
PHKB	5155.74	0.265568	0.0834422	3.18266	0.00145927	0.0203081
TNFAIP8	2980.38	0.417728	0.131248	3.18275	0.00145883	0.0203081
MRPS7	3014.28	-0.252441	0.0793951	-3.17955	0.00147502	0.0205034
IK	7261.77	-0.255161	0.080263	-3.17906	0.00147754	0.0205147
B4GALT5	2857.39	-0.297817	0.0937213	-3.17768	0.00148457	0.0205885
METTL4	1395.9	0.300192	0.094527	3.17572	0.00149463	0.0207041
HNRNPL	14277	-0.302448	0.0952569	-3.17508	0.00149796	0.0207263
SLCO4A1	2791.43	-0.230731	0.072734	-3.17226	0.00151257	0.0208804
DDX11	13039.4	-0.27897	0.0879314	-3.17259	0.00151087	0.0208804
CCDC14	4275.29	0.353136	0.111364	3.171	0.00151916	0.0209275
SERBP1	46281.1	-0.320749	0.101153	-3.17094	0.00151947	0.0209275
LOC124902114	182.635	0.770797	0.243133	3.17027	0.00152298	0.0209308
SIRT5	475.846	0.579407	0.182765	3.17023	0.00152319	0.0209308
RUVBL1	7767.65	-0.281924	0.0889644	-3.16896	0.00152988	0.0209987
LRATD2	1481.8	1.41163	0.445613	3.16784	0.00153575	0.0210552
ANKRD13A	2321.28	0.326654	0.103156	3.1666	0.00154232	0.0211212
PTRH2	1644.67	-0.327113	0.103433	-3.16255	0.00156395	0.0213929
ORC1	3921.57	-0.244652	0.0773793	-3.16172	0.00156842	0.0214297
YWHAG	26814.5	-0.297093	0.0939984	-3.16061	0.00157437	0.0214621
GLT8D1	3169.88	0.348099	0.110135	3.16065	0.00157419	0.0214621
MDM4	2666.98	0.268318	0.0849194	3.15968	0.00157942	0.0215066
NSFL1C	4643.37	-0.246502	0.0780411	-3.15862	0.00158518	0.0215606
SMC1A	18417.8	-0.23155	0.0733337	-3.15748	0.00159138	0.0216205
CSE1L	15032.7	-0.287385	0.0910493	-3.15636	0.0015975	0.0216546
NDUFA7	1558.46	0.295364	0.0935767	3.15638	0.0015974	0.0216546
COMT	989.535	0.378269	0.119883	3.15533	0.00160316	0.0216824
SLC30A9	3519.92	0.274652	0.087042	3.1554	0.00160278	0.0216824
KDM5A	3194.68	-0.215632	0.0683741	-3.15371	0.00161208	0.0217785
CBS	832.901	0.596395	0.189235	3.15161	0.00162376	0.021887
BICD2	4418.74	-0.251347	0.0797522	-3.15161	0.00162376	0.021887
CD27-AS1	204.864	0.681852	0.216393	3.15099	0.00162719	0.0219087
LYRM1	1086.36	0.346254	0.110006	3.1476	0.00164619	0.0221397
ARHGAP4	8267.09	0.308664	0.0980807	3.14704	0.0016493	0.0221567
SEMA4A	6824.49	0.365936	0.116304	3.14638	0.00165307	0.0221826
PSMC3	9146.03	-0.358087	0.113838	-3.14558	0.00165758	0.0221935
OXR1	5401.02	0.247671	0.0787346	3.14564	0.00165723	0.0221935
AP1G2	602.757	0.492731	0.156663	3.14518	0.00165987	0.0221994
DRG1	5141.62	-0.305296	0.0971051	-3.14397	0.00166672	0.022233
MOB3A	8889.2	-0.358697	0.114082	-3.14422	0.00166531	0.022233
QTRT2	3467.57	-0.302323	0.0961663	-3.14376	0.00166794	0.022233
PDP2	4353.42	0.242745	0.0772464	3.14247	0.00167529	0.0223062
GFM1	8480.92	-0.243875	0.07764	-3.1411	0.00168314	0.022386
UTS2R	689.876	-0.554318	0.176513	-3.14038	0.00168731	0.0224165
ITM2B	7868.75	0.22275	0.0709949	3.13755	0.00170363	0.0226084
SLC38A2	12627.1	0.797214	0.254337	3.13448	0.0017216	0.0228216
PRMT7	2360.48	-0.313722	0.100137	-3.13292	0.00173078	0.0229181
PTBP1	18490.9	-0.258153	0.0825319	-3.12792	0.0017605	0.0232859
SPAG1	923.788	0.337033	0.107776	3.12717	0.00176498	0.0233195
PPRC1	3944.94	-0.205465	0.0657228	-3.12623	0.00177063	0.0233684
G0S2	1591.41	0.411961	0.131808	3.12546	0.00177525	0.0234037
TRIOBP	1565.6	0.333847	0.106873	3.12377	0.00178548	0.02348
DYM	3208.79	0.26493	0.0848036	3.12405	0.00178381	0.02348
MRPL18	4191.76	-0.308821	0.0988689	-3.12354	0.00178691	0.02348
UBA1	16560.6	-0.2424	0.0776318	-3.12243	0.00179365	0.0235172
LOC374443	320.672	0.748479	0.239691	3.12269	0.00179208	0.0235172
DDX51	3078.69	-0.287236	0.0920637	-3.11997	0.00180872	0.0236581
ADAMTS13	128.555	1.56818	0.502705	3.11948	0.00181169	0.0236581
NACC1	5544.51	-0.305903	0.0980693	-3.11925	0.00181312	0.0236581
TMCC1-DT	198.379	1.07432	0.344437	3.11907	0.00181425	0.0236581
ZBTB41	1067.9	0.334685	0.107282	3.11968	0.00181047	0.0236581
TUBA1B	60429	-0.267675	0.0858349	-3.11848	0.00181785	0.0236793
RPS2	65949.3	0.231526	0.0742713	3.11731	0.00182512	0.0237279
PPCS	1198.43	0.368905	0.118343	3.11724	0.00182552	0.0237279
RRS1	3182	-0.378066	0.121319	-3.1163	0.00183135	0.0237778
RPS6KC1	1267.41	0.400418	0.128524	3.1155	0.00183633	0.0238168
BPTF	4580.12	-0.245465	0.0788204	-3.11424	0.00184421	0.0238932
FLJ46875	106.255	1.04694	0.336408	3.11211	0.00185756	0.0240402
KNOP1	3239.07	-0.346283	0.111291	-3.11152	0.0018613	0.0240564
AHCTF1	6518.97	-0.237179	0.0762322	-3.11127	0.00186282	0.0240564
RORA	977.273	0.458523	0.147395	3.11083	0.00186561	0.0240666
ZBTB40	2894.95	-0.276605	0.0889312	-3.11032	0.00186882	0.0240821
ADRM1	5746.73	-0.25043	0.0806206	-3.10628	0.00189454	0.0243874
TRMT10C	2578.98	-0.332107	0.107015	-3.10336	0.00191336	0.0246033
ATAD3A	5121.62	-0.285335	0.0919612	-3.10278	0.00191713	0.0246254
ATP6V1C1	4488.81	-0.274661	0.0885659	-3.1012	0.00192737	0.0247041
SLC30A1	5640.24	-0.279056	0.0899767	-3.10142	0.00192594	0.0247041
BIRC5	6348.32	-0.342414	0.110426	-3.10085	0.00192963	0.0247067
RPLP1	35141.4	0.161236	0.0520027	3.10053	0.00193176	0.0247076
RANBP1	9474.43	-0.302916	0.0977461	-3.09901	0.00194169	0.0248081
BRMS1	2946.13	-0.382353	0.123445	-3.09735	0.00195262	0.0249213
ARL2	340.126	0.76565	0.247346	3.09546	0.00196509	0.0250273
MAP1B	660.353	0.788376	0.254671	3.09566	0.00196374	0.0250273
ARHGEF6	636.745	0.894061	0.288949	3.09419	0.00197353	0.0250568
HELZ	3321.23	-0.259647	0.0839211	-3.09395	0.00197513	0.0250568
UBE2N	5331.27	-0.260342	0.0841569	-3.09353	0.00197793	0.0250568
MEPCE	3186.29	-0.273242	0.0883121	-3.09405	0.00197445	0.0250568
SRSF3	26154.6	-0.334668	0.108188	-3.09339	0.00197884	0.0250568
EPM2AIP1	1830.2	0.349146	0.112874	3.09323	0.00197993	0.0250568
TRPM8	902.484	1.67933	0.54318	3.09166	0.00199039	0.0251628
VPS8	1730.91	0.290272	0.0940121	3.08761	0.00201776	0.025461
KIAA0319L	2348.09	0.315801	0.102282	3.08754	0.00201823	0.025461
RBM25	10246.9	-0.297701	0.0964308	-3.0872	0.00202053	0.0254634
CCDC47	10581.5	-0.231717	0.0750675	-3.08678	0.00202339	0.0254726
E2F2	6566.37	-0.23664	0.0766951	-3.08546	0.00203237	0.0254959
CD99L2	2367.56	0.304532	0.0987054	3.08526	0.00203373	0.0254959
KIAA1671	647.907	-0.747631	0.242294	-3.08564	0.00203116	0.0254959
GOT1-DT	380.134	0.535695	0.173608	3.08566	0.00203104	0.0254959
MALAT1	431.198	0.45196	0.146529	3.08444	0.00203938	0.0255401
GATAD1	1056.78	0.418642	0.135759	3.08372	0.0020443	0.0255751
POLR3G	2502.39	-0.442647	0.143564	-3.08328	0.00204733	0.0255862
XYLT1	1012.18	0.884732	0.28722	3.08033	0.0020677	0.0256038
TBL1X	4213.36	0.421253	0.136739	3.08071	0.0020651	0.0256038
KHSRP	20392.4	-0.279701	0.0907527	-3.08201	0.00205606	0.0256038
PSMC5	7883.99	-0.249614	0.0810355	-3.0803	0.00206792	0.0256038
NME1	1837	-0.281641	0.0914025	-3.08133	0.00206081	0.0256038
LOC124903757	516.583	0.462596	0.150154	3.08082	0.00206434	0.0256038
SLC35F2	5088.49	-0.336803	0.109272	-3.08223	0.00205453	0.0256038
PLXDC2	439.993	1.20434	0.39094	3.08062	0.00206572	0.0256038
MTURN	2439.79	-0.255615	0.0829789	-3.08048	0.00206668	0.0256038
FBXO27	137.261	1.34762	0.437748	3.07854	0.0020802	0.0257293
WNT10B	334.726	-0.792415	0.257647	-3.07559	0.0021009	0.0259586
CSNK1D	5775.34	-0.228546	0.0743697	-3.0731	0.00211845	0.0261485
LINC02806	188.023	3.93118	1.27937	3.07275	0.00212097	0.0261528
PKD1	2906.53	0.290973	0.094709	3.07229	0.00212423	0.0261661
PRELID1	5647.46	-0.258481	0.0841531	-3.07156	0.00212943	0.0262033
ARHGEF9	1404.99	0.301455	0.0981682	3.0708	0.00213485	0.0262327
RANBP9	3716.3	0.228566	0.0744367	3.07061	0.00213619	0.0262327
CTSB	15840.3	0.216434	0.0705004	3.06997	0.00214081	0.0262626
RPL7A	51828.1	0.198452	0.0646541	3.06944	0.0021446	0.0262823
ASS1	11738.8	2.5772	0.839725	3.0691	0.00214706	0.0262856
NOP58	12014.7	-0.269139	0.0877033	-3.06875	0.0021496	0.0262899
TOR2A	666.073	0.376124	0.122616	3.06751	0.00215852	0.0263721
INPP5B	1621.41	0.447509	0.145909	3.06705	0.00216186	0.0263861
NMT1	9125.45	-0.228694	0.0746075	-3.06529	0.00217456	0.0265142
CALM2	31601.4	-0.316066	0.103269	-3.06062	0.00220878	0.0269041
PPID	3077.58	-0.408399	0.133455	-3.06019	0.00221194	0.0269153
EIF3J-DT	352.993	0.617163	0.201765	3.05882	0.00222208	0.0270113
ADM2	1465.04	2.40059	0.785443	3.05635	0.0022405	0.0270709
NUP88	2739.77	-0.309184	0.101138	-3.05705	0.00223526	0.0270709
MZT1	2269.93	0.334532	0.109434	3.05694	0.00223611	0.0270709
LOC105369370	262.371	0.902043	0.295132	3.0564	0.0022401	0.0270709
RHOBTB3	2296.85	0.494756	0.161871	3.05648	0.00223953	0.0270709
TRIM11	1696.14	0.286094	0.0935684	3.05759	0.00223127	0.0270709
ENOSF1	2878.34	0.335932	0.109933	3.05578	0.00224473	0.0270947
PHF23	1457.86	-0.335051	0.109705	-3.05411	0.00225731	0.0272149
DCTPP1	4276.95	-0.420549	0.137711	-3.05385	0.00225922	0.0272149
RPS25	28253	0.219858	0.0720091	3.0532	0.00226418	0.0272474
FABP5	4436.54	-0.465151	0.152395	-3.05227	0.00227119	0.0273043
BACH1	3412.93	0.218979	0.0717978	3.04994	0.00228889	0.0274895
MCAT	947.95	-0.355211	0.116607	-3.04622	0.00231735	0.0278036
ILKAP	1236.31	-0.372038	0.122199	-3.04452	0.00233052	0.0279336
GOT2	14093.2	-0.250251	0.0822325	-3.04322	0.00234064	0.0280232
TARDBP	18587	-0.26681	0.0876811	-3.04296	0.00234265	0.0280232
OAS2	750.287	0.433192	0.142446	3.04109	0.00235721	0.0280526
CDCA5	7337.95	-0.299978	0.098631	-3.04142	0.00235468	0.0280526
HNRNPF	17573.7	-0.229387	0.0754253	-3.04125	0.002356	0.0280526
STX7	1950.96	0.288024	0.0947029	3.04134	0.00235527	0.0280526
ERBIN	6278.25	0.347345	0.114226	3.04085	0.00235913	0.0280526
COL24A1	1346.75	0.427507	0.140522	3.04228	0.00234793	0.0280526
GDF11	1080.51	-0.413865	0.136122	-3.0404	0.00236267	0.0280652
UBR5	11699.2	-0.194888	0.0641054	-3.04012	0.00236486	0.0280652
NSUN5	2681.55	-0.330831	0.108857	-3.03912	0.00237272	0.0281306
AAR2	1878.72	-0.262193	0.0863197	-3.03746	0.00238578	0.0282576
TRPT1	771.933	0.480875	0.158443	3.035	0.00240539	0.0284339
TSSK5P	130.424	-0.917249	0.302254	-3.0347	0.00240776	0.0284339
BCLAF1	10780.3	-0.210829	0.0694864	-3.03411	0.0024125	0.0284339
CCT7	19402.6	-0.315269	0.103908	-3.03413	0.00241227	0.0284339
GFPT1	5299.94	0.402529	0.132655	3.03441	0.0024101	0.0284339
AVPR2	114.51	-0.891096	0.293785	-3.03316	0.00242011	0.0284956
RRP36	2758.64	-0.273157	0.0900817	-3.03232	0.00242682	0.0285466
CXCL10	513.665	-1.04912	0.346076	-3.03148	0.00243356	0.0285965
COPA	14671.3	0.198865	0.0656058	3.0312	0.00243582	0.0285965
DCAF17	1716.8	0.250106	0.0825369	3.03023	0.00244364	0.0286602
MIX23	1320.53	-0.37485	0.123819	-3.02741	0.00246658	0.0288914
WDR77	4004.84	-0.327248	0.108102	-3.02722	0.00246816	0.0288914
C2CD5	2684.4	0.233107	0.0770372	3.0259	0.00247896	0.0289614
FAM168B	9550.22	-0.226285	0.0747781	-3.02608	0.00247743	0.0289614
EIF5B	16953.7	-0.354003	0.117004	-3.02558	0.00248158	0.0289638
TSPAN13	1264.85	-0.497295	0.164388	-3.02512	0.00248533	0.0289794
MTREX	7798.36	-0.237102	0.0783949	-3.02445	0.00249082	0.0290152
ABRAXAS1	537.995	0.424693	0.140442	3.02397	0.00249484	0.0290339
CCDC50	4695	0.280342	0.0927661	3.02203	0.00251082	0.0291634
KLF15	385.207	0.630793	0.208723	3.02216	0.00250979	0.0291634
NAP1L2	711.194	-0.46941	0.155358	-3.02148	0.00251543	0.0291634
TMEM201	2203.66	-0.395349	0.130848	-3.02145	0.00251568	0.0291634
RNF166	900.842	0.362011	0.119828	3.02108	0.00251872	0.0291705
UBP1	7582.1	-0.216467	0.0717261	-3.01797	0.00254471	0.0294432
CDC6	7014.75	-0.286646	0.095037	-3.01615	0.00256004	0.0295351
GNL3	15025.5	-0.208516	0.0691213	-3.01667	0.00255572	0.0295351
S100A11	12711.1	0.317059	0.105119	3.01619	0.00255971	0.0295351
AFAP1L2	98.5217	-1.38311	0.458803	-3.01462	0.00257303	0.0296565
CHMP4B	12948.6	-0.298203	0.0989553	-3.01351	0.00258241	0.0296792
POLD2	11467.8	-0.180476	0.0598854	-3.01369	0.00258093	0.0296792
MMUT	2870.63	0.273012	0.0905827	3.01395	0.00257867	0.0296792
MYBBP1A	9713.51	-0.319869	0.106208	-3.01173	0.0025976	0.0298252
TPT1	46949.1	0.241948	0.0803794	3.01007	0.00261186	0.0299459
PDIK1L	1499.86	0.261361	0.086833	3.00993	0.0026131	0.0299459
SCARB1	6146.84	-0.287972	0.0957013	-3.00907	0.0026205	0.0300022
LLPH	3050.21	-0.405603	0.134808	-3.00874	0.00262336	0.0300062
SETD1A	3885.74	-0.256313	0.0852321	-3.00723	0.00263639	0.0301266
MANBA	1426.16	0.392499	0.130581	3.00579	0.00264888	0.0302406
LHPP	300.871	0.61084	0.203328	3.00421	0.00266274	0.0303699
SERPINB6	802.638	0.407478	0.135675	3.00333	0.00267041	0.0304285
PGLS	391.188	0.824657	0.27466	3.00247	0.00267801	0.0304861
TMX2	4628.43	-0.291183	0.0970245	-3.00113	0.00268981	0.0305765
PARP1	55260.8	-0.22887	0.076265	-3.00099	0.00269104	0.0305765
AMBRA1	1830.45	-0.300051	0.100052	-2.99895	0.00270915	0.0307532
ETFRF1	500.378	0.436561	0.145591	2.99854	0.00271275	0.0307649
OXLD1	1123.37	0.431338	0.143961	2.99621	0.00273357	0.0309675
KPNA2	15183.8	-0.301123	0.100514	-2.99582	0.00273707	0.0309675
PTGES3	26775.1	-0.277194	0.0925314	-2.99568	0.00273834	0.0309675
SNX20	1035.13	-0.733595	0.244965	-2.99469	0.0027472	0.0310268
MRM2	2401.28	-0.306596	0.102396	-2.99424	0.00275134	0.0310268
SMC6	4422.34	0.245057	0.0818354	2.99451	0.00274887	0.0310268
ANKRD11	5026.58	0.2151	0.0718509	2.99369	0.00275624	0.0310529
CBLN2	400.239	-0.842904	0.281606	-2.99321	0.00276061	0.031073
TTC1	4412.75	-0.243195	0.0812628	-2.9927	0.00276517	0.0310953
KAT2B	1978.62	0.300371	0.100421	2.99111	0.00277962	0.0312285
COA3	1528.94	-0.340217	0.113779	-2.99016	0.00278832	0.0312798
ZNF142	2356.96	-0.269876	0.0902584	-2.99004	0.0027894	0.0312798
SPPL2B	2759.18	0.294176	0.0984282	2.98873	0.00280137	0.0313847
SLC35E2B	5067.62	0.212876	0.0712729	2.98677	0.00281943	0.0315577
SUPT4H1	1624.46	-0.320094	0.107193	-2.98613	0.00282533	0.0315648
SNHG6	2753.94	0.259156	0.0867829	2.98625	0.00282421	0.0315648
ERLEC1	3327.3	0.304442	0.101997	2.98481	0.0028375	0.0316714
POLR3K	1858.54	-0.322306	0.108005	-2.98417	0.00284349	0.0317087
XRCC5	21423.4	-0.22246	0.0746204	-2.98122	0.00287098	0.0319856
RPS24	32778.8	0.151049	0.0507047	2.97899	0.00289198	0.0321897
LYAR	4306.27	-0.384094	0.128956	-2.97849	0.00289672	0.0322126
RASAL1	1039.6	-0.410079	0.137784	-2.97624	0.00291804	0.0324036
HNRNPK	41636.4	-0.227345	0.0763901	-2.97611	0.00291929	0.0324036
ARHGAP25	753.012	0.577994	0.194234	2.97576	0.00292259	0.0324103
RALY	9476.89	-0.230801	0.0775695	-2.97541	0.00292601	0.0324182
OTUD1	541.57	0.532299	0.178919	2.97508	0.00292914	0.0324231
NUP188	6549.43	-0.276326	0.0929255	-2.97363	0.002943	0.0325165
UMPS	3601.65	-0.233615	0.0785566	-2.97385	0.00294092	0.0325165
FASTKD2	2732.08	-0.214117	0.0720359	-2.97236	0.00295519	0.0326212
ARHGDIA	15423.3	-0.383876	0.129285	-2.96922	0.0029856	0.0329266
CDK11B	4418.27	-0.222838	0.0750721	-2.96831	0.00299439	0.0329933
PSPC1	5148.06	-0.327894	0.110543	-2.96621	0.00301492	0.033189
SRR	305.387	0.538929	0.181744	2.96532	0.00302364	0.0332435
CACYBP	17465	-0.291225	0.098216	-2.96514	0.00302541	0.0332435
RBM3	9352.53	0.210613	0.0710575	2.96398	0.00303687	0.0333389
LINC01480	98.579	0.987764	0.333424	2.96248	0.00305167	0.0333724
DDX5	26327.4	-0.160614	0.0542185	-2.96235	0.00305296	0.0333724
PHPT1	1644.79	0.337964	0.114085	2.96238	0.00305271	0.0333724
LARS2	3186.42	-0.263694	0.0890176	-2.96227	0.00305381	0.0333724
AAMP	4805.47	-0.260347	0.0878631	-2.96309	0.00304564	0.0333724
RPS27	16873	0.198865	0.0671613	2.961	0.00306638	0.0334793
C1RL	199.769	0.757779	0.255982	2.96029	0.00307354	0.033527
GTF3C1	5328.79	-0.219247	0.0741123	-2.95831	0.00309327	0.0337047
RBM27	3767.72	-0.223263	0.0754753	-2.9581	0.00309544	0.0337047
MOSPD2	823.784	0.417683	0.141227	2.95752	0.00310121	0.0337369
RPL10A	24629.4	0.175477	0.05935	2.95664	0.00311012	0.0338032
SPPL2A	2963.16	0.277554	0.0939355	2.95473	0.00312942	0.0339822
DOT1L	7308.86	-0.307636	0.104128	-2.9544	0.00313275	0.0339876
KLHL22	499.56	0.627324	0.212383	2.95374	0.00313944	0.0339988
CXXC1	6785.25	-0.274691	0.0929958	-2.95381	0.00313882	0.0339988
USP25	1933.88	0.331752	0.112438	2.95053	0.00317225	0.0342648
LMNB2	14731.4	-0.290994	0.0986252	-2.9505	0.00317256	0.0342648
EIF3F	6622.14	0.246891	0.0836683	2.95084	0.00316915	0.0342648
POMP	5509.15	-0.269931	0.0915624	-2.94805	0.00319785	0.0345069
TICRR	2508.76	-0.246436	0.0836148	-2.94727	0.0032059	0.0345361
PTPN22	1399.96	0.288116	0.097758	2.94723	0.0032063	0.0345361
RAB33B	801.906	0.345202	0.117191	2.94564	0.00322288	0.0346835
COG6	1086.47	0.352436	0.119686	2.94468	0.00323287	0.0347598
MCM2	15674.5	-0.229418	0.0779219	-2.94421	0.00323782	0.034782
DIAPH1	13267.2	-0.185105	0.0629124	-2.94228	0.0032581	0.0349686
PIGX	2017.05	0.238344	0.0810216	2.94173	0.00326383	0.0349987
IFRD2	5403.15	-0.207153	0.0704444	-2.94067	0.00327508	0.0350881
EIF4A3	6445.49	-0.278096	0.0945893	-2.94004	0.0032817	0.0350964
ERCC6L	1066.25	-0.38842	0.13211	-2.94012	0.00328089	0.0350964
NOL9	2345.68	-0.368219	0.125307	-2.93854	0.0032976	0.0352351
MIEF1	7227.29	-0.207361	0.0705898	-2.93755	0.00330813	0.0352476
TPST2	4600.73	-0.300086	0.102168	-2.93717	0.00331226	0.0352476
PGAP3	724.965	0.390574	0.132989	2.93689	0.00331518	0.0352476
PSMC1	5431.32	-0.414614	0.14118	-2.93678	0.00331639	0.0352476
RAN	30002.6	-0.222602	0.075782	-2.93739	0.00330984	0.0352476
NIPSNAP2	2527.73	0.405782	0.138115	2.938	0.00330334	0.0352476
ADGRA3	1864.64	-0.359411	0.122414	-2.93604	0.00332436	0.0353011
DYRK2	2799.4	-0.423354	0.144228	-2.93531	0.00333215	0.0353526
SV2C	428.645	0.528056	0.179937	2.93468	0.00333894	0.0353912
TTC32	177.275	0.631729	0.215282	2.93442	0.00334169	0.0353912
GINS4	3162.61	-0.330056	0.112523	-2.93324	0.0033544	0.0354945
INCENP	6223.31	-0.306368	0.104493	-2.93195	0.00336837	0.0355865
CLP1	1319.14	-0.31299	0.106754	-2.93189	0.00336901	0.0355865
MACROD2	3115.75	-0.314408	0.10725	-2.93154	0.00337287	0.0355959
UPF3A	4851.08	0.204055	0.0696227	2.93087	0.00338018	0.0356417
FAM234A	1471.16	0.460225	0.157103	2.92945	0.00339559	0.0357729
AKAP8	2977.39	-0.276995	0.094605	-2.92791	0.0034125	0.0359195
CSF2RB	3163.69	-0.384958	0.131507	-2.92728	0.00341943	0.0359609
LINC00847	492.72	0.530796	0.181531	2.924	0.00345567	0.0363103
PSMB7	6230.68	-0.286132	0.097902	-2.92263	0.00347083	0.0364377
GCNA	170.212	0.774274	0.265089	2.92081	0.0034912	0.0366195
BCL2	6246.6	0.418344	0.143324	2.91887	0.00351304	0.0368165
PCED1A	1181.37	0.417482	0.143048	2.91847	0.00351755	0.0368296
CIAPIN1	3954.03	-0.295737	0.101349	-2.918	0.00352286	0.0368296
ACTL8	6201.08	-0.560762	0.192177	-2.91794	0.0035235	0.0368296
MACROD1	1521.89	0.312083	0.107005	2.91653	0.00353952	0.0369649
KIF18B	4712.3	-0.285261	0.0978661	-2.91481	0.00355902	0.0371363
ASH2L	3649.65	0.234521	0.0805137	2.91281	0.00358188	0.0373424
AMER1	1052.97	-0.362179	0.124355	-2.91247	0.00358585	0.0373513
GLO1	9889.69	-0.2372	0.0814583	-2.91192	0.00359213	0.0373843
EYA3	2802.49	-0.277204	0.0952283	-2.91094	0.0036034	0.0374692
LRWD1	1947.43	-0.373196	0.128242	-2.91008	0.00361334	0.03754
SRSF9	4026.16	-0.282242	0.0970287	-2.90885	0.00362765	0.0376355
FGFR4	268.563	-0.562601	0.193417	-2.90875	0.0036288	0.0376355
NELFCD	5598.12	-0.22479	0.0772942	-2.90824	0.00363471	0.0376381
LRP12	797.991	0.531766	0.182851	2.90819	0.00363532	0.0376381
EIF2B4	1599.45	-0.311128	0.107013	-2.90738	0.00364471	0.0377028
EBLN3P	2996.92	0.226261	0.0779247	2.90358	0.00368921	0.0381303
LMNA	7264.23	-0.359768	0.124006	-2.9012	0.00371733	0.0383879
CTPS1	9016.64	-0.299442	0.103304	-2.89865	0.00374769	0.0386682
C21orf58	999.366	0.33452	0.115507	2.89609	0.00377843	0.0389457
NCSTN	6097.61	0.244359	0.0843819	2.89587	0.00378107	0.0389457
TMSB4X	28825.2	0.722177	0.249681	2.8924	0.0038231	0.0391638
DPY19L3	1167.82	0.432508	0.149508	2.89288	0.00381733	0.0391638
ZCCHC7	1380.58	0.289093	0.0999018	2.89377	0.0038065	0.0391638
TBRG4	5794.82	-0.222457	0.0768963	-2.89295	0.00381648	0.0391638
YPEL5	701.28	0.441163	0.152529	2.89232	0.00382405	0.0391638
CHD1L	5644.43	0.194666	0.0673064	2.89224	0.00382507	0.0391638
CZIB	1055.68	0.317645	0.109822	2.89236	0.00382363	0.0391638
FYN	1198.63	1.44925	0.501441	2.89016	0.0038504	0.0393895
NIPAL2	666.421	0.516034	0.178576	2.88972	0.00385589	0.0394122
RPS3A	53052.9	0.221202	0.0765621	2.88919	0.00386239	0.0394374
UBAC2	1702.01	0.26695	0.0924029	2.88898	0.00386493	0.0394374
LARS1	15562	0.203003	0.0702888	2.88812	0.00387547	0.0394778
HEXB	5130.21	0.211892	0.073364	2.88823	0.00387415	0.0394778
NAP1L1	36914.5	0.150015	0.0519786	2.8861	0.00390053	0.0395653
SIAE	669.25	0.448089	0.155247	2.8863	0.003898	0.0395653
DCUN1D4	1493.36	0.290976	0.100815	2.88624	0.0038987	0.0395653
SMIM20	430.585	0.545114	0.188818	2.88698	0.00388957	0.0395653
HS6ST1	3396.22	-0.3708	0.128475	-2.88615	0.00389983	0.0395653
HLA-B	24781.1	0.226471	0.0785164	2.88438	0.00392186	0.0397481
SON	22206.1	-0.190622	0.0661149	-2.88319	0.00393666	0.0397974
LOC102724745	126.787	0.889366	0.308419	2.88363	0.00393125	0.0397974
CARF	353.169	0.709941	0.246216	2.88341	0.00393394	0.0397974
TOX2	1277.11	0.355802	0.123451	2.88212	0.00395011	0.0398997
BCAP31	10219.7	-0.273267	0.0949211	-2.87888	0.00399086	0.040109
EIF4B	48508.6	0.172069	0.0597497	2.87982	0.00397898	0.040109
LRRC8A	1454.58	-0.264503	0.0918707	-2.87908	0.00398836	0.040109
PLPP5	513.625	0.400914	0.139235	2.87941	0.00398426	0.040109
ANKS1A	1612.04	-0.270666	0.0940095	-2.87913	0.00398772	0.040109
KIAA0232	2034.96	0.227295	0.0789475	2.87907	0.00398854	0.040109
CHPF	1480.47	0.345651	0.120103	2.87796	0.00400256	0.0401929
SLC16A10	1521.21	-0.276743	0.0962157	-2.87628	0.00402395	0.040374
FTL	34926.9	0.240093	0.0835454	2.8738	0.00405562	0.0406239
SETD6	2092.8	-0.26668	0.0927961	-2.87383	0.00405526	0.0406239
P2RX7	4181.16	0.438887	0.152743	2.87337	0.00406112	0.0406451
AMZ2P1	386.364	0.525511	0.183054	2.87079	0.00409445	0.0409157
HDAC1	8886.44	-0.200119	0.0697096	-2.87075	0.00409498	0.0409157
PSMD4	17062.2	-0.272749	0.0950342	-2.87001	0.00410462	0.040978
MATR3	21513.2	-0.200446	0.0698508	-2.86963	0.00410954	0.040993
KCTD15	320.29	0.978687	0.341168	2.86863	0.00412249	0.0410881
SLC35A4	7818.58	-0.231107	0.0805765	-2.86817	0.00412854	0.0411025
SMIM14	320.157	1.11764	0.389695	2.868	0.00413079	0.0411025
C16orf72	6663.18	0.275414	0.0960789	2.86654	0.00414984	0.0412579
AMT	162.745	0.829893	0.289563	2.86602	0.0041567	0.0412919
UBB	29149.1	-0.379574	0.132561	-2.86339	0.00419133	0.0415461
KLF12	990.7	0.32959	0.115097	2.86358	0.00418886	0.0415461
GTF2H3	2206.31	0.259993	0.0908104	2.86303	0.00419612	0.0415461
DPYD	2005.02	0.392699	0.13715	2.86328	0.00419285	0.0415461
TPX2	13723.6	-0.245573	0.0857998	-2.86217	0.00420757	0.0415744
LAT2	1242.49	0.622983	0.217672	2.86203	0.00420937	0.0415744
SSB	11987.6	-0.351083	0.12265	-2.86248	0.00420342	0.0415744
RPL14	36570.1	0.161833	0.0565631	2.86111	0.00422159	0.0416609
C1GALT1C1	984.446	-0.330708	0.115629	-2.86007	0.00423554	0.0417642
SPTLC3	537.392	-0.799371	0.279645	-2.85852	0.0042562	0.0418992
CTR9	4232.68	-0.295973	0.103538	-2.85861	0.00425507	0.0418992
CAPN15	4871.98	-0.277018	0.0969387	-2.85766	0.00426778	0.0419633
TRA2B	13473.5	-0.231417	0.0809925	-2.85727	0.00427309	0.0419633
TGFBRAP1	3074.42	-0.19742	0.0690942	-2.85726	0.0042732	0.0419633
FAM133B	1233.14	-0.33238	0.116339	-2.85699	0.00427686	0.0419649
KLF9	664.298	0.352118	0.12326	2.85671	0.00428051	0.0419665
KCNH2	253.254	-0.724551	0.253671	-2.85626	0.00428663	0.0419922
PSMB5	3080.44	-0.26045	0.0912093	-2.85552	0.0042966	0.0420555
SORD	2723.82	-0.316831	0.11101	-2.85408	0.00431611	0.0421093
RAB6A	6735.02	0.201643	0.0706435	2.85437	0.0043122	0.0421093
STRBP	6419.05	0.353155	0.12373	2.85424	0.00431397	0.0421093
ZFP62	2005.37	0.289429	0.101384	2.85479	0.00430651	0.0421093
API5	16281.1	-0.227116	0.079679	-2.85038	0.00436668	0.0425074
TBC1D13	1888.43	-0.254741	0.0893721	-2.85034	0.00436721	0.0425074
NNT	9871.49	0.239308	0.0839584	2.85032	0.00436753	0.0425074
SH3GLB2	5463.47	0.339561	0.119245	2.84759	0.00440514	0.042804
SNRPE	6557.87	-0.30503	0.10711	-2.84781	0.0044021	0.042804
SENP7	1162.27	0.314102	0.110332	2.84687	0.00441512	0.0428663
TRAPPC9	1778.13	0.314927	0.110677	2.84546	0.00443475	0.0430221
BCLAF3	627.633	0.440785	0.154956	2.84458	0.00444703	0.0430741
TUBGCP4	1402.69	-0.331878	0.116682	-2.8443	0.00445087	0.0430741
DDX10	5061.76	-0.304966	0.107212	-2.8445	0.00444806	0.0430741
ZC3H4	3532.59	-0.324672	0.114173	-2.84368	0.00445958	0.0431085
CCNDBP1	1248.91	0.323625	0.113811	2.84354	0.0044616	0.0431085
ELAC2	7469.18	-0.268232	0.0943429	-2.84316	0.00446685	0.0431245
IPP	689.802	0.346831	0.122065	2.84135	0.00449229	0.0433353
POLR2F	2712.79	-0.346155	0.121861	-2.84058	0.00450319	0.0434056
CENPX	1982.09	-0.349143	0.122988	-2.83884	0.0045278	0.0435031
RDH11	2331.35	-0.283849	0.0999704	-2.83933	0.00452086	0.0435031
FAM136A	5025.56	-0.188847	0.0665201	-2.83894	0.00452639	0.0435031
COQ8A	3381.08	-0.278791	0.0981889	-2.83933	0.00452078	0.0435031
ELOF1	2204.42	-0.331409	0.116786	-2.83776	0.00454314	0.0436156
RPL13	27120.1	0.23081	0.0813539	2.83711	0.00455243	0.0436699
EML5	287.005	0.820606	0.289379	2.83575	0.00457187	0.0438068
ARL6IP5	8968.12	-0.217349	0.07665	-2.8356	0.004574	0.0438068
PTPA	5930.73	-0.197973	0.0698257	-2.83525	0.00457903	0.04382
NDUFS5	8456.87	-0.185615	0.0654778	-2.83478	0.0045857	0.0438489
PNN	12703.2	-0.257317	0.0908048	-2.83374	0.00460065	0.0439569
CLDND1	4779.11	0.217576	0.0768134	2.83253	0.00461819	0.0440194
METTL13	4378.12	-0.292198	0.103143	-2.83293	0.00461231	0.0440194
LUZP1	1566.63	-0.25394	0.0896471	-2.83266	0.00461626	0.0440194
BRD9	3684.54	-0.19594	0.0691845	-2.83213	0.00462385	0.0440384
REXO4	3352.34	-0.336217	0.118776	-2.83068	0.00464499	0.0442047
COMMD10	1068.53	0.300425	0.106257	2.82735	0.00469356	0.0446316
SOCS7	334.85	0.487188	0.172451	2.82509	0.00472676	0.0448706
NCOA5	2557.22	-0.38567	0.136525	-2.8249	0.0047296	0.0448706
PELP1	7621.58	-0.339165	0.120064	-2.82488	0.0047299	0.0448706
ANKRD36	445.093	0.447121	0.15831	2.82433	0.00473797	0.0448762
PLXNC1	4314.56	0.299854	0.106161	2.82452	0.00473511	0.0448762
LOC102723996	440.083	-0.521054	0.184507	-2.82403	0.0047424	0.0448827
GPR160	2182.85	0.548487	0.194289	2.82304	0.00475702	0.0449857
SLC38A1	21365.4	0.342002	0.121158	2.82278	0.00476095	0.0449874
TOMM5	4266.85	-0.235488	0.0834569	-2.82167	0.00477742	0.0450721
FDPS	7266.16	-0.206712	0.0732561	-2.82177	0.00477589	0.0450721
TNFRSF1B	4314.96	-0.365586	0.129625	-2.82032	0.00479753	0.0452263
UBE4B	5923.14	-0.209759	0.0744033	-2.81922	0.00481412	0.0453471
SERP1	18092.4	0.214953	0.0762653	2.81849	0.004825	0.0453852
TSTD1	954.6	0.381754	0.135448	2.81844	0.00482573	0.0453852
SELENOT	8855.73	0.171244	0.0607714	2.81783	0.00483491	0.045436
MTO1	4919.24	0.198442	0.0704744	2.81581	0.00486546	0.0456874
CREB3L2	4543.69	0.49452	0.175694	2.81466	0.00488282	0.0458146
PPM1G	13876.2	-0.291473	0.10357	-2.81427	0.00488888	0.0458357
NPC2	1409.29	0.303363	0.107824	2.81351	0.00490045	0.0459082
DENND3	2764.46	0.288163	0.102434	2.81315	0.00490592	0.0459237
TMEM63A	4279.51	-0.255315	0.0907819	-2.8124	0.00491733	0.0459742
ERMAP	343.278	0.57386	0.204054	2.81229	0.00491897	0.0459742
MINDY3	1140.65	0.382013	0.135903	2.81093	0.0049398	0.0461157
TMEM167A	7166.18	-0.21595	0.0768285	-2.8108	0.00494179	0.0461157
SNTB1	1075.17	1.78779	0.636227	2.80999	0.00495431	0.0461966
PLCB1	635.08	0.358139	0.127496	2.80902	0.00496927	0.0462584
ALDH16A1	2718.72	0.2111	0.0751552	2.80885	0.00497189	0.0462584
NDUFA8	2545.81	-0.322325	0.114755	-2.80881	0.00497248	0.0462584
SNHG12	1482.07	-0.433509	0.154365	-2.80833	0.00497988	0.0462913
PINX1	1878.26	-0.355022	0.126489	-2.80674	0.00500463	0.0463477
OGT	16447.5	0.36991	0.131756	2.80754	0.00499219	0.0463477
LOC101929174	194.045	0.653232	0.23269	2.80731	0.00499578	0.0463477
CUL9	2144.64	0.243911	0.0868926	2.80704	0.00499987	0.0463477
ZMPSTE24	7238	-0.278204	0.0991216	-2.8067	0.00500524	0.0463477
TTI1	3674.61	-0.218111	0.0777841	-2.80406	0.00504634	0.0463707
TIMM21	3468.64	-0.273429	0.0974723	-2.8052	0.00502854	0.0463707
CDK5RAP3	8105.6	0.237436	0.0846094	2.80627	0.00501193	0.0463707
EDC3	2975.79	-0.294836	0.105141	-2.80421	0.00504402	0.0463707
NUDT14	340.983	0.522067	0.186098	2.80533	0.00502649	0.0463707
NGDN	1292.06	-0.368236	0.131289	-2.80477	0.00503532	0.0463707
SERPINH1	1033.88	0.382862	0.136504	2.80477	0.00503522	0.0463707
VIRMA	5186.33	-0.224174	0.0799187	-2.80502	0.0050313	0.0463707
NEK1	1535.07	0.281515	0.100376	2.8046	0.00503793	0.0463707
SRP72	13255.5	0.173953	0.0620359	2.80407	0.00504615	0.0463707
NAPB	1354.92	0.276696	0.0986923	2.80363	0.00505315	0.0463978
IDH2	7115.37	0.321014	0.114551	2.80237	0.00507282	0.0465429
DESI2	4418.3	0.205833	0.0734818	2.80114	0.00509224	0.0466853
ESF1	3551.05	-0.286498	0.102301	-2.80055	0.00510161	0.0467355
PYROXD1	989.917	0.369454	0.131934	2.80029	0.00510564	0.0467368
DHX30	5737.2	-0.248455	0.0887583	-2.79923	0.00512247	0.0468552
ZFTA	840.737	-0.425688	0.152106	-2.79864	0.00513187	0.046892
RNPEPL1	1807.13	0.28469	0.10173	2.79848	0.0051343	0.046892
GSPT1	19086.3	-0.241126	0.086205	-2.79713	0.00515594	0.0470539
TCOF1	10314.2	-0.344017	0.123001	-2.79687	0.00515996	0.0470548
SCAF4	3285.38	-0.201861	0.0721967	-2.79598	0.00517423	0.047149
ABHD12	5992.11	0.171585	0.0613955	2.79475	0.00519397	0.0471858
MAP1LC3B	2506.21	0.297902	0.10657	2.79536	0.00518419	0.0471858
CCDC86	6235.61	-0.270647	0.0968381	-2.79484	0.00519257	0.0471858
BUD23	8196.57	-0.216759	0.0775494	-2.79511	0.00518818	0.0471858
ENY2	4310.97	-0.272004	0.0973453	-2.79422	0.00520251	0.0472276
PQBP1	4718.32	-0.243038	0.0870793	-2.791	0.00525453	0.0473867
RAB36	3142.18	-0.278291	0.0996963	-2.79139	0.00524819	0.0473867
ZNF302	972.918	0.364845	0.130654	2.79246	0.00523095	0.0473867
ANP32A	20159.4	-0.302287	0.108304	-2.7911	0.00525292	0.0473867
MAX	2759.21	-0.30654	0.109834	-2.79094	0.00525555	0.0473867
NCAPD2	10909.7	-0.217113	0.0777707	-2.7917	0.00524313	0.0473867
GLUL	1861.18	-0.327601	0.117335	-2.79201	0.00523822	0.0473867
SRSF11	13728.3	-0.182074	0.0652058	-2.7923	0.00523346	0.0473867
MFN2	10579.6	-0.246914	0.0884685	-2.79098	0.00525493	0.0473867
EIF2AK3	1481.7	0.317714	0.113848	2.79069	0.00525955	0.0473872
STAG3L4	405.051	0.431788	0.15483	2.78879	0.00529056	0.0476309
RPS12	17086.8	0.206142	0.0739375	2.78806	0.00530242	0.0476663
MEIS1	623.344	-0.38385	0.137673	-2.78813	0.00530126	0.0476663
ANKRD52	4682.88	-0.303767	0.108997	-2.78693	0.00532094	0.0477255
ARRB1	173.527	-0.891724	0.319924	-2.7873	0.00531486	0.0477255
MELTF-AS1	120.893	0.81564	0.292659	2.787	0.00531988	0.0477255
RPL30	23303.4	0.156231	0.0560829	2.78572	0.00534094	0.0478692
SNRPB	15324	-0.344233	0.123608	-2.78487	0.00535493	0.0479588
ATG10	478.016	0.462316	0.16605	2.78421	0.00536587	0.0480105
PLEKHO1	3465.09	0.220511	0.0792098	2.78388	0.00537123	0.0480105
SF3A3	11359.6	-0.233861	0.0840079	-2.78379	0.0053727	0.0480105
MRM3	1499.87	-0.33709	0.121157	-2.78225	0.00539833	0.0482037
GEMIN4	2903.85	-0.29749	0.106979	-2.78082	0.00542211	0.04838
U2AF2	13176.8	-0.28329	0.101907	-2.77989	0.00543778	0.0484838
SPCS3	13236.1	0.148978	0.0536061	2.77911	0.00545076	0.0485636
SMCR8	3599.73	-0.191348	0.0688741	-2.77824	0.00546551	0.0486588
ZDHHC4	1190.01	0.304621	0.109711	2.77658	0.00549341	0.048871
GAA	1081.46	0.444615	0.160168	2.77594	0.00550429	0.0489316
TTC19	1947.12	0.255918	0.0922315	2.77473	0.00552469	0.0490766
AEN	3139.83	-0.279684	0.100819	-2.77412	0.00553505	0.049096
TRAF2	2259.76	-0.29921	0.107856	-2.77416	0.00553447	0.049096
NOL12	1496.1	-0.288459	0.104007	-2.77345	0.00554659	0.0491621
ZC3H18	5696.46	-0.239418	0.0863832	-2.77159	0.00557838	0.0494073
TUBA1C	11507.6	-0.252398	0.0910959	-2.77068	0.00559388	0.0495081
SLC9A3R1	9663.87	-0.32945	0.118945	-2.76978	0.00560946	0.0495365
ABHD2	6869.79	-0.374124	0.135066	-2.76994	0.00560664	0.0495365
TMA7	5458.54	-0.256469	0.0925876	-2.77001	0.00560546	0.0495365
BEND3	861.23	-0.332879	0.120303	-2.76701	0.00565722	0.0499216
HEATR1	6485.15	-0.195208	0.0705548	-2.76675	0.00566176	0.049925
RACGAP1	5603.42	-0.293836	0.106231	-2.76601	0.0056747	0.0499656
ZNF736	1568	0.256348	0.0926724	2.76617	0.00567191	0.0499656
MUTYH	1170.96	0.33246	0.120253	2.76467	0.0056981	0.0501349
KIAA2013	4123.08	-0.290571	0.105156	-2.76323	0.00572321	0.050319
KLHL5	2430.16	0.301545	0.109146	2.76277	0.00573124	0.0503528
TATDN1	2350.82	0.249689	0.0904085	2.76179	0.00574854	0.0504678
TMEM219	1144.05	0.362097	0.131158	2.76077	0.00576653	0.0505888
RPS4X	41079.8	0.167521	0.0607028	2.75969	0.00578569	0.0507198
STC2	3040.65	1.00612	0.364804	2.75797	0.00581616	0.0509497
WNK2	528.416	-0.599561	0.21744	-2.75736	0.00582703	0.0510077
TUBB4A	508.173	-0.582055	0.211134	-2.7568	0.00583696	0.0510575
CCDC90B	2024.77	0.265577	0.0964245	2.75425	0.00588267	0.0514198
C9orf72	250.647	0.574337	0.208705	2.75191	0.00592494	0.0517517
AKTIP	832.603	0.346419	0.126014	2.74906	0.00597665	0.0521654
MPDU1	1821.85	-0.31859	0.115947	-2.74772	0.00600116	0.0523033
TATDN2	5828.79	-0.193766	0.0705179	-2.74775	0.0060005	0.0523033
NSUN2	11162.3	-0.20981	0.0763697	-2.7473	0.00600882	0.0523321
ZNF865	804.295	0.339535	0.123628	2.74642	0.00602489	0.052434
C8orf33	5078.53	-0.262192	0.0955419	-2.74426	0.00606469	0.052704
WDR11	3641.73	0.28456	0.103686	2.74443	0.00606166	0.052704
C17orf58	684.29	0.365108	0.133068	2.74377	0.00607389	0.0527458
NUP85	2703.54	-0.209013	0.0762041	-2.74281	0.00609161	0.0528614
CORO1C	10130.1	-0.304542	0.111064	-2.74203	0.00610599	0.052948
TAB3	1914.12	0.248368	0.0906218	2.74071	0.0061307	0.0530964
CYP2R1	1296.64	0.522306	0.190578	2.74064	0.00613195	0.0530964
RNF168	3468.7	-0.295251	0.107806	-2.73872	0.00616797	0.0533352
MRPL44	1676.37	-0.230912	0.0843146	-2.73869	0.00616841	0.0533352
RBM15B	3945.49	-0.28616	0.104528	-2.73765	0.00618808	0.0534668
PPP2CA	8170.82	-0.189651	0.0692955	-2.73685	0.00620309	0.0535473
NEK7	3665.69	0.232785	0.0850611	2.73668	0.00620632	0.0535473
ACAT2	4482.5	-0.249255	0.09109	-2.73636	0.00621228	0.0535603
FBL	23462.1	-0.385632	0.140944	-2.73606	0.00621792	0.0535704
MAFK	2164.62	-0.387069	0.141673	-2.73213	0.00629268	0.0541455
RPA2	4261.89	-0.203971	0.0746579	-2.73207	0.00629369	0.0541455
MYO1F	331.402	0.699412	0.256067	2.73136	0.00630732	0.054224
ZNF277	873.992	0.349183	0.127909	2.72994	0.00633453	0.054419
BYSL	2861.16	-0.375182	0.137484	-2.72891	0.00635435	0.0545502
GMNN	3385.53	-0.226628	0.083191	-2.72418	0.00644607	0.0552981
LOC102725228	105.212	0.977272	0.358977	2.72238	0.0064814	0.0555614
SEPTIN9	12017.4	-0.24859	0.0913235	-2.72208	0.00648724	0.0555719
CHMP5	1821.4	0.232921	0.0855815	2.72162	0.00649619	0.0555911
RMDN1	2450.54	0.236665	0.0869612	2.72149	0.00649875	0.0555911
UTP4	3465.25	-0.311627	0.114552	-2.72039	0.00652055	0.0556983
CASP6	1432.37	-0.333419	0.122556	-2.72055	0.00651737	0.0556983
ZW10	2565.34	-0.246329	0.0906273	-2.71805	0.00656682	0.0560536
HDAC7	4752.35	-0.237729	0.0874747	-2.71769	0.00657388	0.0560741
STEAP1	468.947	0.6579	0.24211	2.71736	0.00658056	0.0560912
KLF3	2545.94	0.295312	0.108689	2.71704	0.00658692	0.0561056
C11orf80	795.878	0.33623	0.123775	2.71647	0.00659819	0.0561618
PFAS	6044.1	-0.303486	0.111743	-2.71594	0.0066088	0.0562065
SHPK	1463.43	-0.262034	0.0964872	-2.71574	0.0066128	0.0562065
HRK	387.248	0.716549	0.263947	2.71475	0.00663261	0.0562952
ITPRIPL1	1378.73	-0.242645	0.0893756	-2.71489	0.0066298	0.0562952
HAT1	4903.96	-0.256445	0.0944742	-2.71445	0.00663868	0.0563069
GLRX3	2857.81	-0.254509	0.0937733	-2.71408	0.00664591	0.0563285
SPINDOC	1812.39	-0.257606	0.0949281	-2.71369	0.00665377	0.0563553
POLR2H	3594.06	-0.264596	0.0975738	-2.71175	0.0066929	0.0566468
C12orf43	1055.03	-0.350948	0.129464	-2.71077	0.0067127	0.0567743
ACOT9	1498.12	0.279348	0.103087	2.70981	0.00673213	0.0568986
METTL9	4333.65	0.186057	0.0686755	2.70923	0.00674403	0.0569508
DDX54	4684.89	-0.30839	0.113837	-2.70904	0.00674779	0.0569508
PAPOLA	13615.3	-0.241381	0.0891295	-2.7082	0.00676492	0.0570552
DELE1	2452.23	0.270553	0.0999266	2.70752	0.00677881	0.0571323
AKAP1	5717.96	-0.305398	0.112813	-2.70711	0.00678715	0.0571624
RPS15A	19002.1	0.242632	0.0896744	2.7057	0.00681608	0.0573659
SLC5A3	2099.5	-0.254765	0.0941775	-2.70515	0.00682728	0.0574199
SLX9	2001.93	-0.351832	0.130099	-2.70433	0.00684422	0.0575221
RRP7A	3692.78	-0.35213	0.130227	-2.70397	0.00685159	0.0575437
LINC00494	166.063	0.921284	0.340778	2.70347	0.00686191	0.0575568
P4HA2	284.629	-0.597149	0.220886	-2.70343	0.00686272	0.0575568
H3-3B	13414.6	-0.241259	0.0892803	-2.70227	0.00688684	0.0577188
SMARCC1	16678.7	-0.217623	0.0805717	-2.70098	0.00691351	0.0579019
QSOX1	1919.28	0.326896	0.121043	2.70066	0.00692019	0.0579174
ALYREF	5831.71	-0.310917	0.115226	-2.69832	0.00696913	0.0582458
UBC	28453.7	-0.313406	0.116145	-2.69841	0.00696712	0.0582458
RFXAP	602.232	0.378599	0.14043	2.696	0.00701785	0.0586122
MHENCR	218.002	0.58733	0.218025	2.69386	0.00706292	0.0589476
MCTP2	720.8	0.520771	0.193361	2.69326	0.00707574	0.0590137
CD9	1751.98	-1.05941	0.39344	-2.69268	0.00708799	0.0590748
TWSG1	2659.59	0.335886	0.124814	2.6911	0.00712174	0.0593149
NMRK1	1261.56	0.398162	0.148032	2.6897	0.00715155	0.0595219
ORAI3	338.642	0.573733	0.213372	2.68889	0.00716905	0.0596262
DLAT	9228.54	-0.287312	0.106877	-2.68825	0.00718282	0.0596486
NPM1	91827.3	-0.187004	0.0695638	-2.68824	0.00718304	0.0596486
KIDINS220	4211.89	-0.195633	0.0727782	-2.68807	0.00718663	0.0596486
SNX18	2893.19	0.270754	0.10076	2.68712	0.00720709	0.059777
GTF2F1	7016.12	-0.237981	0.0886168	-2.68551	0.00724186	0.060024
AK4	1084.11	-0.707653	0.263542	-2.68516	0.00724952	0.060046
RNF19A	5591.71	0.240613	0.0896177	2.68488	0.00725559	0.0600549
NBPF15	2348.47	0.303876	0.113193	2.68457	0.00726227	0.0600688
GTPBP4	7855.56	-0.247912	0.0923612	-2.68416	0.00727123	0.0600832
DENND1B	3453.75	0.334758	0.124722	2.68403	0.00727402	0.0600832
LOC124900275	919.041	0.458421	0.17083	2.68349	0.00728589	0.0600985
HGSNAT	1395.93	0.454115	0.169215	2.68366	0.00728213	0.0600985
PELI2	245.361	0.984468	0.367018	2.68234	0.00731086	0.0602631
PSMA7	10107.4	-0.193136	0.0720152	-2.68188	0.00732099	0.0602639
RUSF1	2203.54	0.271964	0.101403	2.68201	0.00731809	0.0602639
DMXL1	1547.69	0.354344	0.132159	2.6812	0.00733587	0.060345
PIM1	4122.1	-0.329974	0.123085	-2.68087	0.00734304	0.0603627
SERPINI1	469.163	0.443431	0.165476	2.67972	0.00736827	0.0605287
TANK	1456.16	0.238129	0.0889089	2.67835	0.00739859	0.0607362
GPATCH1	1122.14	-0.285284	0.10655	-2.67747	0.00741803	0.0608542
EIF2S3	22825	0.203504	0.0760277	2.67671	0.00743487	0.0609092
MRPL20	3421.31	-0.229846	0.0858629	-2.6769	0.00743072	0.0609092
EEF1G	83740.6	0.138636	0.0518025	2.67624	0.00744523	0.0609524
NPTN	2702.66	-0.223571	0.0835978	-2.67436	0.00748722	0.0612545
RRP9	2941.12	-0.334851	0.125232	-2.67385	0.00749858	0.0613056
FUCA1	1637.74	0.293328	0.109749	2.67272	0.00752396	0.0614712
PTMAP4	303.329	-0.596811	0.223383	-2.67169	0.00754696	0.0615754
IDH1	4046.46	0.417931	0.15642	2.67186	0.00754325	0.0615754
WASH2P	419.298	0.407359	0.152497	2.67125	0.00755689	0.0616146
TTC7A	4265.11	-0.239439	0.0896603	-2.67051	0.00757362	0.061709
PKN1	6019.73	0.22691	0.0849808	2.67014	0.00758206	0.061736
SPNS1	1663.23	-0.249574	0.0935018	-2.66919	0.00760347	0.0618684
SLC26A11	323.216	0.54799	0.20549	2.66675	0.0076589	0.0622771
NUP160	6235.97	-0.202273	0.075881	-2.66566	0.00768368	0.0624087
SNRPD1	8041.05	-0.307677	0.115441	-2.66522	0.00769372	0.0624087
USP5	6209.63	-0.256303	0.0961689	-2.66513	0.00769586	0.0624087
WRN	1654.13	0.27504	0.103186	2.66549	0.00768766	0.0624087
MRPL32	2511.85	-0.250387	0.0939687	-2.66458	0.00770837	0.0624259
JAZF1	1144.54	0.347249	0.130316	2.66467	0.00770631	0.0624259
OSBPL9	7413.73	0.168314	0.0631814	2.66398	0.00772227	0.0624962
EPB41L2	4109.25	-0.256645	0.0963818	-2.66279	0.00774957	0.0626749
ADCY6	1430.94	0.264376	0.0992952	2.66252	0.00775575	0.0626828
PLEKHG4	3038.28	0.318007	0.119455	2.66216	0.0077642	0.0626971
SCN9A	348.537	-0.653187	0.245375	-2.66199	0.00776796	0.0626971
COLGALT1	6397.5	-0.259571	0.0976054	-2.65939	0.00782821	0.0631409
MTRF1L	813.961	-0.320468	0.120574	-2.65785	0.00786409	0.0633877
NUFIP1	1080.9	-0.350489	0.13192	-2.65682	0.00788813	0.0634613
PTER	1507.96	0.317721	0.119568	2.65723	0.00787851	0.0634613
STAG3L5P-PVRIG2P-PILRB	1143	0.271537	0.102205	2.65678	0.00788906	0.0634613
MZF1	507.718	0.479124	0.180405	2.65582	0.00791155	0.0635145
HNRNPAB	15396.4	-0.284389	0.107079	-2.65589	0.0079099	0.0635145
TMEM144	359.875	0.841589	0.316865	2.65599	0.00790763	0.0635145
WDR4	2565.66	-0.256781	0.0967111	-2.65513	0.0079277	0.0635647
ZNF263	1714.86	-0.247391	0.0931834	-2.65488	0.00793368	0.0635647
RAC1	10392.5	-0.171149	0.0644612	-2.65506	0.00792932	0.0635647
PRPS1	7244.14	-0.32247	0.121479	-2.65453	0.0079419	0.0635881
ANAPC1	6021.12	-0.187568	0.0706819	-2.6537	0.00796152	0.0637028
PNO1	2336.08	-0.316113	0.119142	-2.65325	0.00797208	0.0637448
DCLRE1B	1215.9	-0.307679	0.116122	-2.64963	0.00805811	0.0643898
NHP2	3915.25	-0.270404	0.102139	-2.64743	0.0081107	0.0647669
AURKA	4735.02	-0.325883	0.123165	-2.6459	0.00814748	0.0650175
ADNP	5621.12	-0.216951	0.0820278	-2.64485	0.00817274	0.0651757
TKT	17462.7	-0.215559	0.0815703	-2.64262	0.00822679	0.0655632
LRRC47	4083.83	-0.262395	0.0993088	-2.64222	0.00823654	0.0655974
GLUD1	8206.33	0.168568	0.0638114	2.64167	0.00824994	0.0656301
CHMP4C	414.901	0.721612	0.273173	2.6416	0.00825158	0.0656301
HDAC3	2686.81	-0.199762	0.0756453	-2.64078	0.00827165	0.0657462
NCAPG	7642.64	-0.220036	0.0833319	-2.64048	0.00827888	0.0657602
FAM174A	444.474	0.409562	0.155128	2.64015	0.00828689	0.0657803
NOL8	3968.2	-0.202553	0.0767318	-2.63975	0.00829663	0.0658141
SCNN1B	2612.17	0.278582	0.105558	2.63915	0.00831151	0.065846
RHOC	1466.88	0.298597	0.113142	2.63914	0.00831162	0.065846
DYNC1LI2	5289.66	-0.193308	0.0732635	-2.63852	0.0083268	0.0659228
PPIF	6285.74	-0.288745	0.109467	-2.63772	0.00834645	0.0660222
BCS1L	3075.25	-0.236339	0.0896051	-2.63757	0.00835036	0.0660222
SLC25A13	1374.02	-0.253197	0.0960051	-2.63733	0.00835605	0.0660238
NEK3	548.711	0.355652	0.134921	2.63599	0.00838922	0.0662423
SAMHD1	2886.96	-0.326329	0.123862	-2.63463	0.008423	0.0664653
ERLIN2	3122.28	0.206789	0.0785	2.63426	0.00843219	0.0664942
JDP2	472.966	1.52489	0.578976	2.63377	0.00844429	0.0665459
PIK3R4	2287.01	-0.220917	0.0839051	-2.63294	0.00846481	0.0666639
HNRNPC	43659	-0.216877	0.0824047	-2.63185	0.00849219	0.0667481
ZCWPW1	150.241	0.73769	0.280252	2.63224	0.00848246	0.0667481
SLC9A3-AS1	263.489	0.616569	0.234261	2.63197	0.00848903	0.0667481
ICE1	5532.51	-0.195448	0.07429	-2.63088	0.00851649	0.0668954
HYAL2	732.243	-0.341692	0.129892	-2.63059	0.00852372	0.0669084
SCAP	3555.47	-0.210154	0.0799127	-2.6298	0.00854359	0.0670206
IGBP1	1801.95	0.221801	0.0843517	2.62948	0.00855151	0.0670389
SURF6	3011.1	-0.316084	0.120239	-2.62881	0.00856854	0.0671286
DMAC2L	388.172	0.525842	0.200058	2.62845	0.00857757	0.0671556
PRPF4	4361.87	-0.26794	0.10196	-2.62789	0.00859152	0.067221
CCDC57	1602.42	0.226147	0.086079	2.62721	0.00860894	0.0672832
PTDSS1	11337.2	-0.256943	0.0978035	-2.62714	0.00861069	0.0672832
TMEM43	5029.87	0.1902	0.0724092	2.62674	0.00862081	0.0673186
SLC35E2A	1182	0.3923	0.149374	2.6263	0.00863188	0.0673612
NLRX1	460.757	0.436008	0.166074	2.62539	0.00865508	0.0674984
SNRPG	3815.57	-0.291451	0.111034	-2.62488	0.00866798	0.0675551
ZWINT	7038.37	-0.233009	0.0888026	-2.6239	0.00869298	0.067706
DLGAP5	4100.72	-0.314828	0.120002	-2.62352	0.00870273	0.067738
ILF3	27368.5	-0.210723	0.080363	-2.62213	0.00873808	0.0679692
PSMD14	8792.3	-0.258693	0.0986784	-2.62158	0.0087524	0.0680365
TCERG1	8470.05	-0.177726	0.0678033	-2.6212	0.00876216	0.0680682
LOC105372895	907.608	-0.423144	0.161466	-2.62064	0.00877661	0.0681365
GOLGA8B	2402.06	0.288058	0.10994	2.62014	0.00878941	0.0681477
CENPF	11038.2	-0.215042	0.0820682	-2.62028	0.00878569	0.0681477
HIP1R	2198.27	-0.243297	0.0929626	-2.61715	0.00886662	0.068702
HEXA	3880.4	0.236698	0.0904539	2.61678	0.00887642	0.0687336
SERINC3	6798.18	0.16778	0.0641361	2.61599	0.00889687	0.0688173
PRMT1	17065.9	-0.271868	0.103945	-2.61549	0.00891001	0.0688173
GPS1	4015.2	-0.242058	0.0925388	-2.61574	0.00890341	0.0688173
LINC00461	171.122	0.682219	0.260839	2.61548	0.00891015	0.0688173
ATF4P3	125.405	0.92483	0.3539	2.61325	0.00896851	0.0691386
GTPBP2	4680.21	0.810947	0.310323	2.61323	0.00896902	0.0691386
AUP1	5908.39	-0.189481	0.0724983	-2.61359	0.00895969	0.0691386
NUP153	9919.47	-0.184759	0.0707141	-2.61276	0.00898143	0.0691898
CRYBB1	2727.8	-0.329706	0.126246	-2.61161	0.00901163	0.0693636
SLC43A1	1723.87	1.15513	0.442331	2.61146	0.00901554	0.0693636
NEDD1	2008.05	0.233895	0.0896092	2.61017	0.0090498	0.0695382
GOLGA2	2809.15	0.258464	0.0990177	2.61028	0.00904669	0.0695382
YJU2B	1023.27	0.350184	0.134217	2.60909	0.00907839	0.0697132
PALM2AKAP2	10206.1	-0.226038	0.0866726	-2.60795	0.0091086	0.0699005
MZT2B	2759.89	0.233307	0.0894856	2.6072	0.00912863	0.0700095
YIPF2	1028.18	0.281796	0.108127	2.60614	0.00915684	0.0701362
MFSD6	2283.68	0.224639	0.0861952	2.60616	0.00915636	0.0701362
CHAC2	1072.53	-0.355027	0.136311	-2.60454	0.00919983	0.0704206
PRR15	339.707	-0.628844	0.241474	-2.60419	0.00920927	0.070448
PARM1	2106.48	-0.603908	0.231942	-2.60371	0.0092222	0.070502
ACTN4	10381.9	-0.172642	0.0663468	-2.60211	0.00926522	0.0707858
SEC23IP	3086.59	-0.204541	0.0786152	-2.6018	0.00927352	0.0708042
DNAJA2	5671.07	-0.288668	0.11097	-2.6013	0.00928702	0.0708622
MPG	548.137	0.400688	0.15411	2.60001	0.00932205	0.0710843
RHOT1	2511.13	0.25679	0.0987786	2.59966	0.00933174	0.0711131
BAG3	843.831	-0.450208	0.17321	-2.5992	0.00934412	0.0711172
COLGALT2	884.807	0.78244	0.301011	2.59937	0.0093395	0.0711172
TAFA2	526.373	0.872417	0.335794	2.59807	0.00937499	0.0713069
NUP50-DT	228.875	0.642607	0.247493	2.59646	0.00941895	0.0715506
NFE2L2	2422.9	0.248882	0.0958486	2.59662	0.00941465	0.0715506
GUCY1A1	1616.62	-0.344296	0.132633	-2.59586	0.00943557	0.0715936
ZNF731P	813.244	0.430266	0.165753	2.59582	0.00943653	0.0715936
GTF2I	3826.61	-0.243164	0.0936901	-2.59541	0.00944789	0.0716345
TMEM97	5040.45	-0.246944	0.095157	-2.59512	0.00945574	0.0716489
DAGLB	864.742	-0.359105	0.138445	-2.59385	0.00949069	0.0718683
PPP1R35	321.306	0.454336	0.175191	2.59337	0.00950391	0.0719231
MRPL14	1972.82	-0.294682	0.113649	-2.59292	0.00951647	0.0719728
FDFT1	14805	-0.248196	0.095737	-2.59248	0.00952862	0.0720193
EIF4H	25321.1	-0.24473	0.0944368	-2.59147	0.0095567	0.0721862
STAT2	3285.55	0.354671	0.136909	2.59055	0.00958216	0.0722875
SMAP2	9242.84	0.158397	0.0611403	2.59071	0.00957781	0.0722875
SEC11C	7770.1	0.242731	0.0937277	2.58974	0.00960482	0.0724129
CYB5D1	1593.34	-0.301354	0.116391	-2.58915	0.00962128	0.0724915
WASF1	816.182	-0.475354	0.183645	-2.58845	0.00964102	0.0725948
KARS1	13727.5	-0.178691	0.0690638	-2.58733	0.0096723	0.0727846
ERBB2	187.127	0.645562	0.249548	2.58693	0.00968357	0.0728239
BIVM	977.385	0.304152	0.117603	2.58626	0.00970244	0.0729201
TUFT1	1217.95	0.285771	0.110517	2.58576	0.0097164	0.0729793
EOLA2	1144.32	0.249581	0.096553	2.58491	0.00974035	0.0731135
NBR1	5154.3	0.182277	0.0705472	2.58376	0.00977287	0.0731654
DNAJC7	6006.38	-0.265385	0.102716	-2.58368	0.00977538	0.0731654
RCCD1	2789.89	0.259174	0.100284	2.58442	0.00975443	0.0731654
PCCB	3380.47	0.186649	0.0722287	2.58413	0.00976242	0.0731654
ACOXL	585.181	-0.391744	0.151628	-2.58359	0.00977772	0.0731654
ST3GAL6	2825.95	-0.185756	0.0719457	-2.58189	0.00982598	0.0734615
WDPCP	259.119	0.519537	0.201233	2.58177	0.00982953	0.0734615
FAM53C	3582.55	-0.227249	0.0880525	-2.58084	0.00985607	0.0735969
CD58	835.868	0.371732	0.144043	2.5807	0.00985989	0.0735969
PTPN9	1661.76	0.28185	0.109253	2.57978	0.00988636	0.0737486
BRAF	2503.56	0.268269	0.104004	2.57942	0.00989668	0.0737797
TMEM19	2204.86	-0.29704	0.115192	-2.57864	0.00991896	0.0738999
MGLL	2106.58	-0.488058	0.189316	-2.57801	0.00993721	0.07399
LIMK2	1561.29	-0.259597	0.100713	-2.5776	0.00994902	0.074032
NOL3	1163.27	0.256102	0.0993897	2.57674	0.00997361	0.0741611
JMY	2329.86	0.284714	0.110501	2.57657	0.00997871	0.0741611
GM2A	3408.14	0.303313	0.117762	2.57565	0.0100052	0.074312
HNRNPD	31429.2	-0.26685	0.103624	-2.57517	0.0100191	0.0743692
TIMM8B	3623.18	-0.276682	0.107472	-2.57446	0.0100397	0.0744759
YKT6	5334.82	-0.172434	0.0669903	-2.57401	0.0100527	0.0745264
MTM1	778.896	0.397486	0.154458	2.57342	0.0100699	0.0746082
MED24	4456.1	-0.208805	0.0811583	-2.57281	0.0100876	0.074693
POLR1D	3753.62	0.191944	0.074624	2.57216	0.0101067	0.0747887
MRPS23	3182.15	-0.224152	0.0871978	-2.57062	0.0101518	0.0750758
HSPD1	71749	-0.211874	0.0824342	-2.57023	0.0101632	0.075114
DYNC2LI1	304.305	0.615862	0.239639	2.56996	0.010171	0.0751255
HS1BP3	628.045	0.404874	0.157566	2.56956	0.0101829	0.0751668
USP54	449.581	-0.397325	0.154678	-2.56873	0.0102073	0.0752548
PUM1	4683.6	-0.183139	0.0712941	-2.56878	0.0102057	0.0752548
DNMT1	15302.6	-0.222175	0.0865168	-2.568	0.0102287	0.07532
FBXL12	1183.65	-0.306696	0.119429	-2.56802	0.0102281	0.07532
EXOSC10	5611.67	-0.17989	0.0700622	-2.56757	0.0102413	0.0753663
MAPRE2	2570.24	-0.316704	0.123411	-2.56625	0.0102806	0.0755627
TENT4B	2362.27	-0.308436	0.120185	-2.56635	0.0102776	0.0755627
CDC42EP1	325.81	0.755623	0.294485	2.56591	0.0102905	0.0755704
MRPL36	1814.7	-0.237108	0.092413	-2.56574	0.0102956	0.0755704
ADAR	30926.4	-0.141672	0.0552203	-2.56558	0.0103005	0.0755704
ARF3	2900.51	-0.368539	0.143707	-2.56452	0.0103318	0.075754
TM2D2	1801.29	-0.31808	0.124171	-2.56162	0.0104185	0.076343
COPG1	9267.85	0.201654	0.0787939	2.55926	0.0104896	0.07677
EPS15	3747.16	0.222966	0.0871194	2.55932	0.0104877	0.07677
DUS3L	2264.68	-0.220827	0.0862945	-2.55899	0.0104975	0.0767817
ZC3H15	7537.92	-0.25446	0.0994566	-2.55851	0.0105123	0.0768427
FAAH2	432.494	0.569847	0.222789	2.55779	0.010534	0.0769548
B3GAT3	2194.27	0.298562	0.116749	2.5573	0.0105489	0.0770164
NUP210	26235.3	0.27609	0.107989	2.55665	0.0105685	0.0770454
ZNF678	792.846	0.333161	0.130301	2.55686	0.0105621	0.0770454
ACOT7	3349.18	-0.323722	0.126625	-2.55653	0.0105721	0.0770454
REL	426.364	-0.484565	0.189625	-2.55539	0.0106068	0.0772518
RAB39A	169.143	-0.965282	0.377794	-2.55505	0.0106174	0.0772817
SCOC	1894.97	0.261493	0.102355	2.55477	0.0106258	0.0772959
PALD1	2751.37	-0.230741	0.0903434	-2.55405	0.0106478	0.0773626
HERPUD2	916.014	0.308494	0.12078	2.55419	0.0106436	0.0773626
OSGIN2	2203.39	0.233444	0.0914339	2.55315	0.0106755	0.0775165
BUB1	12397.9	-0.225169	0.0882162	-2.55247	0.0106962	0.0776203
WDCP	1420.7	-0.312911	0.122606	-2.55217	0.0107054	0.0776399
HMGCR	9060.24	-0.243046	0.0952737	-2.55103	0.0107406	0.0778481
FAF2	4099.53	-0.210548	0.0825506	-2.55053	0.010756	0.0779131
CD59	7936.28	-0.261907	0.102712	-2.54991	0.0107752	0.0780048
MBD6	2486.18	0.342853	0.13451	2.54891	0.0108059	0.078133
KCNS3	221.287	-0.554124	0.217384	-2.54906	0.0108013	0.078133
LOC124900391	681.208	0.33918	0.133109	2.54814	0.0108298	0.0782588
LINC01138	251.463	0.772823	0.303404	2.54717	0.01086	0.07843
SLC35A2	1255.09	0.268802	0.105581	2.54592	0.0108989	0.0786631
SCAF1	5081.8	-0.260565	0.102406	-2.54443	0.0109457	0.0788589
U2AF1L4	556.493	0.337429	0.132604	2.54463	0.0109395	0.0788589
UBFD1	4662.5	-0.196082	0.0770542	-2.54472	0.0109364	0.0788589
IL21R	1070.22	0.369959	0.145535	2.54206	0.0110202	0.0793482
ALG11	344.972	-0.408927	0.160885	-2.54174	0.0110301	0.0793527
ZNF354A	376.1	0.445725	0.17537	2.54162	0.0110341	0.0793527
BLMH	8359.15	-0.206224	0.0811618	-2.5409	0.0110567	0.0794677
CRACR2B	980.868	0.320353	0.126165	2.53915	0.0111121	0.0797256
HES6	607.37	-0.396178	0.156028	-2.53914	0.0111125	0.0797256
TIMM17A	7666.67	-0.249409	0.0982203	-2.53929	0.0111079	0.0797256
CDC5L	4989.48	-0.215393	0.0848456	-2.53864	0.0111283	0.0797448
NMNAT1	622.005	0.329996	0.129989	2.53864	0.0111284	0.0797448
FOXO3B	259.252	-0.533782	0.210299	-2.53821	0.0111421	0.0797953
TRMT1	3715.44	-0.225933	0.0890689	-2.53661	0.0111931	0.080113
PSMC6	3990.21	-0.218983	0.0863729	-2.53532	0.0112344	0.0803603
AP1G1	7784.49	-0.186746	0.0736925	-2.53412	0.011273	0.0804928
SLC25A45	677.52	0.3234	0.127608	2.53432	0.0112664	0.0804928
PUM3	3395.25	-0.236406	0.0932812	-2.53434	0.011266	0.0804928
ATP6V0A1	6255.88	0.22724	0.08969	2.53362	0.0112891	0.0805601
CCNF	3454.53	-0.254726	0.100549	-2.53336	0.0112976	0.0805723
DAPK3	1876.95	-0.222202	0.087725	-2.53294	0.0113111	0.0806187
TOMM40L	1954.3	-0.271091	0.107035	-2.53274	0.0113175	0.0806187
EML6	1039.1	0.452163	0.178559	2.53229	0.0113321	0.080675
LTB4R	820.924	0.328666	0.129825	2.53161	0.0113539	0.0807347
C21orf91	2439.27	0.28159	0.111223	2.53175	0.0113493	0.0807347
BRD8	3656.54	-0.19121	0.0755582	-2.53063	0.0113856	0.0809121
LINC01000	1850.8	0.258958	0.102343	2.53029	0.0113968	0.0809439
NDUFS4	1648.25	0.25449	0.100599	2.52976	0.011414	0.0810177
MFNG	5729.86	-0.176437	0.0697757	-2.52863	0.0114508	0.0812201
JAK3	1986.62	0.278561	0.11017	2.52847	0.011456	0.0812201
TMX4	5287.77	0.179042	0.0708364	2.52754	0.0114865	0.0813884
SDHAF2	1890.52	-0.250376	0.0990831	-2.52693	0.0115064	0.0814807
NETO2	2527.29	0.311774	0.123401	2.5265	0.0115204	0.0815312
CYCS	26779.9	-0.267788	0.106	-2.5263	0.0115271	0.0815312
RASSF2	3258.23	-0.352448	0.13953	-2.52597	0.0115381	0.0815611
ABCC5	1869.64	-0.265424	0.105098	-2.52549	0.0115537	0.0816232
AP1S2	2146.99	0.324073	0.128344	2.52503	0.0115688	0.0816338
STN1	528.991	0.344392	0.136382	2.52519	0.0115635	0.0816338
NINJ2-AS1	157.623	0.649545	0.257449	2.52301	0.0116356	0.082057
DNASE1L1	622.331	0.356498	0.141374	2.52166	0.0116802	0.0823237
ZNF627	365.698	0.469742	0.186489	2.51887	0.0117731	0.0829296
PCMTD2	544.503	0.354763	0.140857	2.51861	0.011782	0.0829434
METTL1	1073.08	-0.296721	0.117834	-2.51812	0.0117983	0.0830094
KIF26A	298.28	-0.963292	0.382945	-2.51548	0.0118869	0.0835365
TIMM23	3265.75	-0.258326	0.102695	-2.51548	0.0118871	0.0835365
SLC24A1	378.347	0.405243	0.161121	2.51515	0.0118983	0.0835667
ANXA2R-OT1	196.227	-0.65872	0.262015	-2.51406	0.0119351	0.083776
CAMLG	1667.06	0.236437	0.0940821	2.51309	0.0119678	0.0839352
IAH1	750.137	0.388547	0.154616	2.51298	0.0119718	0.0839352
IFI30	7206.95	-0.247397	0.0984806	-2.51214	0.012	0.0840353
TTK	3174.42	-0.215964	0.0859627	-2.51229	0.0119949	0.0840353
GAR1	3069.76	-0.377584	0.150349	-2.51139	0.0120257	0.0841537
CYP20A1	1100.64	0.33961	0.135247	2.51103	0.012038	0.0841537
ATAD2B	867.802	0.299655	0.119334	2.51105	0.0120372	0.0841537
DCXR	2499.96	0.220475	0.0878308	2.51023	0.0120654	0.0842963
MYLIP	2279.41	-0.32753	0.130497	-2.50987	0.0120774	0.0843312
LACTB	1023.41	0.328546	0.130919	2.50953	0.0120893	0.0843651
SLC25A19	1283.23	-0.319598	0.127457	-2.5075	0.0121589	0.0847344
LOC105369968	376.638	-0.480938	0.191783	-2.50772	0.0121514	0.0847344
LOC105374933	100.848	1.06803	0.425958	2.50737	0.0121634	0.0847344
PWP2	1299.47	-0.277838	0.110925	-2.50474	0.0122542	0.0853174
ZDHHC11	426.324	-0.494421	0.197429	-2.5043	0.0122693	0.0853734
CCDC137	2120.93	-0.306994	0.122606	-2.5039	0.0122832	0.0854208
SUN2	4712.65	0.188203	0.0751964	2.50282	0.0123208	0.0856072
STAT5B	2900.45	0.208113	0.0831614	2.50252	0.0123314	0.0856072
FAM171A1	1701.54	-0.422956	0.169001	-2.50268	0.0123257	0.0856072
RMDN3	2132.13	-0.326316	0.130423	-2.50198	0.0123502	0.0856879
TTC3	5772.65	0.172327	0.068893	2.50137	0.0123713	0.0857352
LOC728743	2134.73	0.208562	0.0833751	2.50149	0.0123672	0.0857352
ITPKC	352.59	0.489487	0.195715	2.50102	0.0123837	0.0857719
EXOC4	4040.97	0.169181	0.0677009	2.49895	0.0124563	0.0862251
SLC26A6	1722.94	-0.231152	0.0925241	-2.49829	0.0124796	0.0863361
VPS36	3565.67	0.202391	0.0810195	2.49806	0.0124876	0.0863419
RBMXL1	922.737	-0.279797	0.112028	-2.49757	0.0125046	0.08641
ARID2	2846.57	-0.247723	0.0991956	-2.49732	0.0125137	0.0864233
CUTC	1780.45	-0.332651	0.133215	-2.4971	0.0125213	0.0864258
PAICS	24602.4	-0.223258	0.0894203	-2.49672	0.0125347	0.0864688
AGO4	596.778	0.459414	0.18405	2.49613	0.0125556	0.0865629
SNX16	672.104	0.390745	0.156555	2.49589	0.0125642	0.0865725
PARL	3488.65	-0.279117	0.111844	-2.4956	0.0125744	0.0865929
ZNF83	445.364	0.486209	0.194846	2.49535	0.0125832	0.0866039
HHLA3	198.396	0.795997	0.319027	2.49508	0.012593	0.0866219
CTNNBL1	2942.61	-0.2823	0.11321	-2.4936	0.0126455	0.0868856
AMD1	8021.57	-0.196579	0.0788372	-2.49347	0.01265	0.0868856
CWC22	2263.77	-0.261386	0.104832	-2.49339	0.012653	0.0868856
DHX34	2965.1	-0.211436	0.084814	-2.49294	0.0126691	0.0869369
CLINT1	9977.37	-0.13846	0.0555446	-2.49277	0.012675	0.0869369
NUTF2	6500.05	-0.200749	0.0805974	-2.49076	0.0127471	0.0873815
TFDP1	16440.4	-0.168994	0.0678648	-2.49016	0.0127686	0.0874792
TAF12	1789.54	0.29742	0.119467	2.48957	0.0127898	0.0875743
DOLK	732.075	-0.40284	0.16186	-2.48882	0.0128168	0.087709
BCAS3	440.542	0.457444	0.183849	2.48815	0.0128409	0.087824
RSPH3	183.244	0.653355	0.262761	2.4865	0.0129007	0.088183
NCF4	437.059	0.564494	0.227052	2.48618	0.0129122	0.0882112
SFXN1	5881.17	-0.233273	0.0938569	-2.48541	0.0129402	0.088252
LOC100130691	126.885	0.656749	0.26421	2.48571	0.0129294	0.088252
ATP8B2	10911.7	-0.180178	0.0724915	-2.4855	0.0129369	0.088252
STEAP1B	395.188	-0.451801	0.181837	-2.48465	0.0129677	0.0883894
ZNF70	308.537	0.588059	0.236723	2.48416	0.0129857	0.088462
OAZ2	2398.67	-0.245932	0.0990426	-2.48309	0.0130247	0.0886369
YWHAQ	20631.7	-0.177539	0.0715004	-2.48305	0.0130261	0.0886369
ERH	6856.57	-0.216166	0.08708	-2.48238	0.0130508	0.0887542
ACP6	1774.81	0.237336	0.0956197	2.48209	0.0130615	0.0887768
BCCIP	4858.3	-0.283202	0.114113	-2.48177	0.013073	0.088805
MBP	2662.16	0.218754	0.0881794	2.48078	0.0131095	0.0889015
C17orf75	1202.46	0.253556	0.102202	2.48093	0.0131041	0.0889015
P4HA1	2235.36	-0.287367	0.115826	-2.48102	0.0131005	0.0889015
PTPN4	993.183	0.277429	0.111894	2.4794	0.0131604	0.0891966
RAB8A	8455.89	-0.231662	0.0934539	-2.4789	0.013179	0.0892722
BTBD2	2644.58	0.212335	0.085669	2.47855	0.0131919	0.0893092
TGS1	3131.87	-0.230982	0.093216	-2.47792	0.0132151	0.0893654
STARD7	11756.8	-0.192437	0.077658	-2.478	0.0132121	0.0893654
FAM167A	584.317	0.807277	0.325933	2.47682	0.0132561	0.0895921
ANKRD13B	943.747	-0.351239	0.141836	-2.47637	0.0132727	0.0896539
SH2D4A	1184.44	-0.327266	0.132168	-2.47614	0.0132812	0.0896614
CSTF3	3241.63	-0.280428	0.113272	-2.47569	0.0132977	0.0897223
CDK11A	2366.16	-0.202692	0.0819254	-2.47411	0.0133569	0.0900711
TEX9	1947.67	0.25694	0.103868	2.47373	0.0133711	0.090106
ARL5B	2108.52	0.257794	0.10422	2.47357	0.0133771	0.090106
RRM2	28138.1	-0.236058	0.095468	-2.47263	0.0134121	0.0902912
SPATA20	307.236	0.486899	0.196962	2.47205	0.0134343	0.090339
EDC4	7605.21	-0.184246	0.0745316	-2.47205	0.0134342	0.090339
KRI1	3461.63	-0.226663	0.0917041	-2.47167	0.0134482	0.090382
MORC2	4048.11	-0.180356	0.0729874	-2.47106	0.0134715	0.090488
SRSF10	11538.4	-0.171571	0.0694404	-2.47077	0.0134823	0.0905097
VGLL4	1825.34	-0.26235	0.106211	-2.47009	0.0135079	0.0906311
GET3	3791.15	-0.334544	0.135458	-2.46972	0.013522	0.0906755
TRIM62	262.226	-0.474348	0.192175	-2.46832	0.013575	0.0909798
PFKM	7788.44	-0.209384	0.0848882	-2.46659	0.0136407	0.0913691
PDCL	1265.31	-0.271122	0.109932	-2.46627	0.013653	0.0914007
BCL2L11	3404.24	-0.255038	0.103419	-2.46606	0.0136608	0.0914019
CARD6	332.153	-0.563042	0.228384	-2.46533	0.0136886	0.091537
TRAPPC11	2398.32	0.219223	0.088964	2.46418	0.0137329	0.0917819
SNRNP35	501.317	-0.362969	0.147325	-2.46373	0.0137498	0.0918053
CELF1	7041.98	-0.204639	0.083062	-2.46369	0.0137517	0.0918053
PRMT2	2245.8	0.210391	0.0854319	2.46268	0.0137903	0.0920122
TBL3	2244.29	-0.274131	0.11143	-2.46013	0.0138888	0.0925722
STXBP2	4377.48	0.1659	0.0674394	2.45998	0.0138945	0.0925722
KIF11	7485.54	-0.236515	0.0961557	-2.45971	0.0139051	0.0925722
SMIM29	536.193	0.370852	0.15077	2.45972	0.0139046	0.0925722
LOC646762	5608.79	-0.186349	0.0757936	-2.45863	0.0139467	0.0927977
ANKRA2	536.191	0.460761	0.187431	2.4583	0.0139596	0.0928318
DBI	4003.03	-0.225301	0.0916669	-2.45782	0.0139784	0.0929058
DUSP16	1450.06	0.280608	0.114296	2.4551	0.0140844	0.0933518
STOML2	5480.35	-0.175265	0.0713866	-2.45516	0.0140823	0.0933518
ERAP1	5898.54	0.255788	0.10416	2.45572	0.0140602	0.0933518
TAGLN2	24713	-0.175044	0.0712815	-2.45567	0.0140623	0.0933518
VPS45	2739.56	0.205435	0.0836636	2.45548	0.0140696	0.0933518
AARS2	2492.84	-0.241445	0.0983594	-2.45472	0.0140995	0.0934001
RBM19	2622.43	-0.239571	0.0976303	-2.45386	0.0141332	0.0934177
RNF20	3267.65	-0.228402	0.0930726	-2.45402	0.014127	0.0934177
ETV5	1698.46	1.29161	0.526323	2.45402	0.0141269	0.0934177
YTHDF2	5745.56	-0.191062	0.0778554	-2.45406	0.0141252	0.0934177
TLE3	6218.68	-0.26638	0.108583	-2.45323	0.0141579	0.0934252
UAP1L1	1716.28	0.258291	0.105296	2.453	0.0141669	0.0934252
TRUB2	2127.09	-0.228263	0.0930607	-2.45284	0.0141733	0.0934252
STYXL1	1368.72	0.338839	0.138124	2.45314	0.0141615	0.0934252
ZFYVE16	1399.54	0.255913	0.104332	2.45286	0.0141726	0.0934252
OGFR	2394.27	-0.296124	0.120791	-2.45153	0.014225	0.0937053
MYL12B	3203.13	0.251046	0.102419	2.45117	0.0142391	0.0937053
PHF2	1626.42	0.241561	0.0985447	2.45129	0.0142346	0.0937053
DDX3X	25736.1	-0.187901	0.0767025	-2.44974	0.0142961	0.0937286
MGAT3	2355.15	-0.350805	0.143204	-2.44969	0.0142981	0.0937286
PARP6	1790.69	0.285354	0.116446	2.45053	0.0142647	0.0937286
KCTD12	2201.95	-0.316114	0.128996	-2.45057	0.0142631	0.0937286
RNF4	4795.14	-0.193012	0.0787959	-2.44952	0.0143045	0.0937286
CUL3	5381.17	-0.240704	0.0982557	-2.44977	0.0142949	0.0937286
CFLAR	3225.54	0.225548	0.092079	2.44951	0.0143051	0.0937286
ILF2	19587.8	-0.161016	0.0657316	-2.44959	0.0143019	0.0937286
LINC00938	761.208	0.30564	0.124859	2.44788	0.0143698	0.0941009
SGTA	5370.9	-0.227826	0.0930978	-2.44717	0.0143985	0.0942373
SPAG5	8197.6	-0.24274	0.0992106	-2.44671	0.0144167	0.0943053
RINT1	1856.83	-0.238923	0.0976923	-2.44567	0.0144583	0.0944756
ZNF362	283.165	0.573677	0.234569	2.44567	0.0144585	0.0944756
YIPF6	1555.79	0.262911	0.107533	2.44493	0.0144879	0.0946167
RRP12	3995.84	-0.248193	0.10154	-2.44429	0.0145137	0.0947336
EMB	5645.57	0.167286	0.0684768	2.44297	0.0145671	0.0949789
NIBAN1	3704.6	1.31605	0.53868	2.44311	0.0145613	0.0949789
RPL37A	21952.6	0.140237	0.0574144	2.44255	0.0145839	0.0950369
SNU13	7417.51	-0.215377	0.0882037	-2.44181	0.0146138	0.0951198
HINT3	909.513	0.261402	0.10706	2.44165	0.0146204	0.0951198
ZMAT2	5598.4	-0.243187	0.0995884	-2.44192	0.0146092	0.0951198
ITPA	2525.13	-0.280396	0.11486	-2.44119	0.0146389	0.0951884
APLF	170.695	0.775203	0.317588	2.44091	0.0146503	0.0952114
MIF4GD	704.703	0.30382	0.124492	2.44047	0.0146681	0.0952752
ATXN1-AS1	338.049	0.464334	0.190297	2.44004	0.0146855	0.0953366
JRKL	1080.98	0.266595	0.109308	2.43894	0.0147306	0.095526
MICAL1	1564.78	0.284849	0.116802	2.43874	0.0147385	0.095526
RPL5	38944.2	0.152335	0.0624602	2.43891	0.0147318	0.095526
PRPF40A	10942.8	-0.166796	0.0684213	-2.43778	0.0147777	0.0957284
TXNDC17	1441.41	-0.281195	0.115405	-2.43659	0.0148267	0.0958341
BAMBI	151.727	1.33012	0.545847	2.43681	0.0148175	0.0958341
RTN4IP1	457.739	-0.396526	0.162726	-2.43676	0.0148193	0.0958341
CTNNA1	8221.42	-0.160759	0.0659814	-2.43642	0.0148333	0.0958341
BABAM2	1166.65	0.302062	0.123978	2.43641	0.0148339	0.0958341
GOLM1	9741.67	-0.191289	0.0785217	-2.43612	0.0148456	0.095858
ZNF688	268.526	0.64453	0.264635	2.43554	0.0148694	0.0959602
BANF1	11226.3	-0.231356	0.0950074	-2.43514	0.0148861	0.0960161
WIPF1	12510.8	0.17862	0.0734016	2.43347	0.014955	0.0964089
NOC4L	1335.13	-0.320492	0.131812	-2.43144	0.0150389	0.0968973
GPALPP1	1475.06	0.247244	0.101709	2.43091	0.015061	0.0969878
CCDC28A	752.137	0.286797	0.117996	2.43057	0.0150752	0.0970273
IWS1	3418.18	-0.191041	0.0786184	-2.42998	0.0150996	0.0971324
HCFC2	778.734	0.276117	0.11364	2.42976	0.0151087	0.0971389
RIF1	5878.82	-0.188901	0.0777651	-2.42912	0.0151354	0.0972588
TMEM134	529.851	0.401743	0.165407	2.42881	0.0151485	0.0972906
MAEA	3108.58	-0.211898	0.0872547	-2.42851	0.0151612	0.0973201
ZSCAN20	410.31	-0.377098	0.155421	-2.42631	0.0152534	0.0978594
DUSP6	1032.59	0.454052	0.187224	2.42518	0.0153009	0.098112
MRPL51	4721.31	-0.25829	0.106522	-2.42476	0.0153184	0.0981197
LOC105375674	243.054	0.619172	0.255345	2.42484	0.0153151	0.0981197
SEPTIN6	6885.48	0.312344	0.128841	2.42427	0.0153392	0.0981435
SUGT1	2777.27	-0.286519	0.118196	-2.42409	0.0153467	0.0981435
ARHGDIB	30368.8	-0.181099	0.0747066	-2.42413	0.015345	0.0981435
AMZ2	3570.75	0.176977	0.0730206	2.42366	0.0153648	0.0982073
WDR5B	277.357	0.437643	0.18062	2.42301	0.0153925	0.0983317
POLR1G	727.588	-0.461113	0.190385	-2.422	0.0154352	0.0984998
LRRC8D	3164.2	0.216051	0.0892032	2.42201	0.0154348	0.0984998
AP2M1	18444	-0.166084	0.068583	-2.42164	0.0154505	0.098545
FADS2	9554.78	-0.275232	0.113679	-2.42114	0.015472	0.0986301
AGBL5	1542.56	0.221004	0.091319	2.42013	0.0155148	0.09885
LYST	258.915	0.573886	0.237174	2.41968	0.0155341	0.0989209
ABCB10	3807.01	0.229225	0.0947449	2.41939	0.0155464	0.0989465
SEC24C	8506.98	-0.184009	0.0760795	-2.41864	0.0155788	0.0990207
LOC124904391	137.176	0.876689	0.362435	2.41888	0.0155682	0.0990207
EFHD2	3874.03	-0.239452	0.0990066	-2.41854	0.0155828	0.0990207
SEC23A	1663.04	0.223934	0.0926034	2.41821	0.0155973	0.0990604
HELB	359.522	-0.416429	0.172222	-2.41797	0.0156073	0.0990716
TDG	3800.05	-0.246926	0.102139	-2.41755	0.0156253	0.0991098
RBM17	5506.7	-0.186115	0.0769883	-2.41745	0.0156298	0.0991098
WDR26	6981.75	0.166292	0.0688092	2.41672	0.0156611	0.0992556
SULF2	9991.13	0.179902	0.0744499	2.41641	0.0156744	0.0992877
PLEKHN1	166.169	0.661485	0.273828	2.4157	0.015705	0.0994292
LARP4	6946.53	-0.198103	0.0820524	-2.41435	0.0157635	0.0997469
ZNF407-AS1	708.593	0.335015	0.138826	2.4132	0.0158129	0.0999876
GRHPR	1592.59	0.274166	0.113617	2.41308	0.0158185	0.0999876
RICTOR	1930.61	0.23736	0.0983718	2.41289	0.0158265	0.0999876
CCDC134	685.365	-0.310589	0.128769	-2.41198	0.0158659	0.100094
USF2	4192.34	0.205772	0.0853143	2.41193	0.0158683	0.100094
PLEKHH3	3201.27	0.239565	0.0993098	2.4123	0.0158521	0.100094
FOXP2	791.782	0.27838	0.115491	2.4104	0.0159351	0.100462
RANBP3	4410.15	-0.202486	0.084021	-2.40994	0.015955	0.100482
GAS7	832.679	0.469492	0.1948	2.41013	0.0159469	0.100482
THRAP3	12829.4	-0.19238	0.0798505	-2.40925	0.0159852	0.10062
NLRC5	1863.52	-0.261095	0.108405	-2.40852	0.0160173	0.100769
MED6	1086.43	-0.340706	0.141492	-2.40794	0.0160426	0.100823
YBX1	111433	-0.182774	0.0759043	-2.40795	0.0160424	0.100823
KIF20A	2913.02	-0.297979	0.123831	-2.40634	0.0161133	0.101214
SNHG26	186.675	-0.662755	0.275558	-2.40514	0.0161664	0.101494
ZNF768	1838.74	0.398061	0.165534	2.4047	0.0161857	0.101562
RBKS	126.759	0.801429	0.333304	2.4045	0.0161946	0.101565
UBE2G1	5788.87	-0.226412	0.0942	-2.40352	0.016238	0.101784
APLN	199.345	-0.672517	0.279829	-2.40332	0.016247	0.101788
TRIM28	21751.8	-0.226613	0.0943355	-2.4022	0.0162968	0.102046
FANCF	1346.42	0.275767	0.114821	2.40172	0.0163181	0.102126
TXNL4B	1512.67	-0.246051	0.102468	-2.40125	0.0163393	0.102206
CPQ	1043.88	0.478667	0.199412	2.40039	0.0163775	0.102391
ATRAID	3102.85	0.21474	0.0894866	2.39969	0.0164091	0.102536
ALDH1B1	2144.46	-0.215819	0.0899744	-2.39867	0.0164547	0.102658
H3-3A	13191.7	-0.158172	0.0659319	-2.39902	0.0164392	0.102658
BCL9	1632.74	-0.289273	0.120588	-2.39885	0.0164468	0.102658
DFFA	5394.81	-0.23189	0.0966815	-2.39849	0.0164629	0.102658
PHF7	456.608	0.475385	0.198271	2.39765	0.0165005	0.102733
ABL2	2255.48	-0.226571	0.09449	-2.39783	0.0164924	0.102733
IFFO2	1769.69	-0.379044	0.158067	-2.39799	0.0164851	0.102733
CALM3	8176.88	-0.27178	0.113394	-2.39678	0.0165399	0.102924
TAPBPL	1166.29	0.263712	0.110047	2.39636	0.0165587	0.102988
MED17	1622.62	-0.286671	0.119644	-2.39603	0.0165739	0.103029
UACA	165.279	0.668907	0.279272	2.39518	0.0166122	0.103212
MAPK9	2276.94	0.213099	0.088984	2.39481	0.0166291	0.103212
CCNG2	703.061	0.333057	0.139068	2.39493	0.0166236	0.103212
CCDC124	4737.59	-0.359937	0.150326	-2.39438	0.0166483	0.103278
ABCA5	836.467	0.440397	0.184011	2.39331	0.0166969	0.103473
ZNF143	779.279	-0.315901	0.131983	-2.39349	0.0166892	0.103473
CCDC117	3758.42	-0.205402	0.0858748	-2.39187	0.0167626	0.103718
RBM42	3619.82	-0.264347	0.110531	-2.39161	0.0167746	0.103718
RFNG	502.364	0.39686	0.165926	2.39178	0.0167668	0.103718
TRIM25	10896.1	0.149346	0.0624536	2.39131	0.0167884	0.103718
RPS6KA4	1896.6	-0.247113	0.1033	-2.39219	0.0167483	0.103718
EXOSC3	1747.01	-0.215418	0.0900818	-2.39136	0.0167859	0.103718
GPR108	2627.32	0.216106	0.0903971	2.39062	0.0168197	0.103811
DPCD	745.197	-0.445553	0.186377	-2.3906	0.0168207	0.103811
EXOSC2	4261.58	-0.229621	0.0960672	-2.39021	0.0168386	0.103815
IRF4	36238.1	0.311444	0.13029	2.3904	0.01683	0.103815
HPS1	1738.98	0.329433	0.137837	2.39001	0.0168479	0.103819
DIP2A	2838.55	0.208381	0.0872389	2.38862	0.0169117	0.104159
LEO1	3051.1	-0.251405	0.105328	-2.38687	0.0169925	0.104603
IRAG2	1329.21	0.472836	0.198215	2.38547	0.0170571	0.104947
EDEM3	10837.9	-0.15123	0.0634094	-2.38498	0.01708	0.105033
CCT4	10572.6	-0.232094	0.097338	-2.38441	0.0171063	0.105142
NBPF26	1039.1	-0.323912	0.135901	-2.38344	0.0171517	0.105152
SNORD17	313.773	-0.468223	0.196419	-2.3838	0.0171349	0.105152
LY96	408.391	0.563329	0.236319	2.38377	0.0171365	0.105152
ECHDC1	3027.67	-0.1874	0.0786189	-2.38366	0.0171416	0.105152
TMEM167B	1624.91	0.215035	0.090217	2.38353	0.0171474	0.105152
SMC4	26679.3	-0.154345	0.0647878	-2.38232	0.017204	0.105418
PHF21A	2533.85	0.220931	0.0927565	2.38184	0.0172266	0.105449
HECTD3	2147.59	-0.211694	0.0888779	-2.38185	0.0172258	0.105449
SLC19A1	3170.52	-0.257405	0.108204	-2.37889	0.0173648	0.105563
ENTPD6	4852.1	-0.169639	0.0713146	-2.37875	0.0173715	0.105563
RAB3D	1493	0.279962	0.117634	2.37994	0.0173153	0.105563
SCO1	3101.55	-0.182939	0.0769154	-2.37845	0.0173858	0.105563
UFM1	3876.63	0.22839	0.0960111	2.37878	0.0173699	0.105563
DDN	1686.62	-0.283597	0.119224	-2.37868	0.0173747	0.105563
BCL9L	1389.41	-0.306147	0.128681	-2.37911	0.0173547	0.105563
EIF3A	35067.7	-0.186069	0.0781695	-2.38032	0.0172974	0.105563
RGS3	611.216	0.476722	0.200405	2.3788	0.0173692	0.105563
POM121	6920.86	-0.154165	0.0648161	-2.3785	0.0173832	0.105563
RIOK2	2289.41	-0.248216	0.104295	-2.37995	0.0173152	0.105563
PAQR3	1260.31	0.238845	0.100419	2.37849	0.0173836	0.105563
ALCAM	896.342	0.324138	0.136162	2.38054	0.0172874	0.105563
FHIT	285.535	0.57663	0.242278	2.38003	0.017311	0.105563
BANF1P3	137.798	-0.691931	0.290755	-2.37977	0.0173232	0.105563
AHDC1	335.475	-0.603239	0.253445	-2.38016	0.0173053	0.105563
BUB1B	7966.38	-0.216834	0.0911974	-2.37763	0.0174241	0.105688
LYPLA2	3421.35	-0.225016	0.0946375	-2.37766	0.0174228	0.105688
POLR3H	2462.86	-0.335737	0.141233	-2.37717	0.0174458	0.105767
QPCTL	1013.45	0.313505	0.131946	2.37601	0.0175008	0.106047
ATG4C	1384.12	0.229783	0.0967237	2.37566	0.0175175	0.106095
PDE6D	804.139	0.312873	0.131736	2.375	0.0175489	0.106231
TUFM	17044.7	-0.183341	0.0772317	-2.37391	0.0176006	0.10649
KIF3B	2432.75	-0.208204	0.0877489	-2.37273	0.0176573	0.106726
MFAP3	2466.63	-0.19175	0.0808144	-2.37273	0.0176574	0.106726
AMFR	3083.36	0.179938	0.0758474	2.37237	0.0176744	0.106775
C5AR2	345.678	0.574709	0.24232	2.3717	0.0177064	0.106915
TXLNG	3494.94	-0.227819	0.0960662	-2.37148	0.0177172	0.106926
TMEM238	339.14	0.476717	0.201093	2.37063	0.0177577	0.107117
MPZL1	6117.53	-0.224225	0.0946646	-2.36862	0.0178545	0.107647
PIK3R1	1744.87	-0.208325	0.0879629	-2.36832	0.0178689	0.107679
TIMP1	547.305	0.473518	0.200047	2.36704	0.017931	0.107857
NLE1	2373.01	-0.226471	0.0956612	-2.36743	0.0179123	0.107857
METAP2	10240.9	-0.253893	0.107259	-2.36712	0.0179273	0.107857
SEPTIN10	1392.39	0.309237	0.130647	2.36697	0.0179343	0.107857
ITFG1	2487.96	0.1939	0.0819348	2.36651	0.0179565	0.107937
NT5DC1	1306.56	0.25984	0.109816	2.36614	0.0179746	0.107992
[truncated: 57,252 more rows]

## Sheet: MM cell lines_QNZ_5_vs_ctrl
	baseMean	log2FoldChange	lfcSE	stat	pvalue	padj
PHGDH	10530.3	1.38975	0.0748458	18.5681	5.81973e-77	7.36545e-73
DDIT4	11734.5	1.07214	0.0683603	15.6837	1.95645e-55	1.23804e-51
KIF21B	12288.1	1.18193	0.0773944	15.2716	1.18284e-52	4.99001e-49
SESN2	2887.5	2.11654	0.150142	14.0969	3.96929e-45	1.25588e-41
SYTL1	911.639	2.44194	0.220369	11.0812	1.54824e-28	3.91889e-25
DDIT3	982.161	1.9407	0.18047	10.7536	5.69886e-27	1.20208e-23
NFE2L1	16720.7	1.09573	0.103877	10.5483	5.17162e-26	9.35028e-23
HERPUD1	18099.8	0.852033	0.085491	9.96634	2.13969e-23	3.38499e-20
CLIC4	11356.7	0.600897	0.0634338	9.47282	2.72379e-21	3.83025e-18
DHCR24	17669.1	-0.50861	0.0540872	-9.40352	5.27681e-21	6.67834e-18
PLEK	4385.65	0.840317	0.0920575	9.12817	6.96686e-20	8.01569e-17
ATF4	24443.2	0.943288	0.104971	8.98616	2.56015e-19	2.70011e-16
SARS1	11035	1.10396	0.12843	8.5958	8.26879e-18	8.04998e-15
VEGFA	4724.07	0.571795	0.0666783	8.57542	9.87282e-18	8.92503e-15
FCRLA	452.747	1.94182	0.245811	7.89965	2.79693e-15	2.35986e-12
SLC1A5	24498.9	0.715837	0.0926012	7.73032	1.07274e-14	8.41485e-12
BIN2	3102.77	0.862878	0.111719	7.72367	1.13031e-14	8.41485e-12
EDEM1	17994.5	0.832028	0.11025	7.54674	4.46299e-14	3.13798e-11
TIFA	3014.79	0.715163	0.0960058	7.44917	9.39323e-14	6.25688e-11
AARS1	34809.7	0.693363	0.0936843	7.40106	1.35103e-13	8.54934e-11
CCPG1	1414.86	1.57737	0.214173	7.36491	1.77266e-13	1.06832e-10
EIF1	18994.2	0.562027	0.0773327	7.26765	3.65799e-13	2.10434e-10
CARS1	591.207	1.16655	0.160872	7.25144	4.12364e-13	2.26908e-10
MARS1	16633.3	0.7735	0.106765	7.24492	4.32708e-13	2.28181e-10
APOL6	4927.87	0.689254	0.09522	7.23854	4.53539e-13	2.296e-10
WARS1	7769.57	1.08577	0.150353	7.22145	5.14377e-13	2.50383e-10
CEBPG	3378.67	0.764512	0.106946	7.14857	8.76869e-13	4.11024e-10
ARHGAP9	378.563	1.68246	0.236062	7.12718	1.02443e-12	4.63042e-10
GARS1	25141.2	1.0054	0.141472	7.10673	1.18826e-12	5.18572e-10
HSPA13	5396.99	0.770934	0.109683	7.02875	2.08397e-12	8.79158e-10
SHMT2	19821.8	0.822947	0.11739	7.01036	2.37703e-12	9.70443e-10
SLC3A2	14764.5	0.744638	0.110016	6.76846	1.30161e-11	5.14786e-09
TUBE1	1085.81	1.21511	0.181119	6.70892	1.96069e-11	7.51954e-09
HLCS	1702.08	0.765183	0.114589	6.6776	2.42887e-11	9.0411e-09
PCP4	3006.6	-1.148	0.172828	-6.64245	3.08504e-11	1.06745e-08
ZFAND3	2483.04	0.570609	0.0858924	6.6433	3.06738e-11	1.06745e-08
MTHFD2	18849.2	0.918302	0.138283	6.64076	3.1207e-11	1.06745e-08
ERN1	3980.79	0.808446	0.123434	6.54963	5.76788e-11	1.92101e-08
LOC124904731	73.1779	3.69821	0.56923	6.49687	8.20073e-11	2.53142e-08
XPOT	20171.3	0.672521	0.103445	6.50126	7.96483e-11	2.53142e-08
MKX	86.0554	4.98956	0.767603	6.50019	8.02189e-11	2.53142e-08
DNASE2	2579.05	1.1347	0.175469	6.46669	1.00175e-10	3.01861e-08
R3HDM2	1714.87	0.896006	0.13965	6.41608	1.3983e-10	4.0589e-08
PHYKPL	2228.35	0.719822	0.112215	6.41469	1.41112e-10	4.0589e-08
TMEM154	791.853	1.75355	0.273929	6.40147	1.53891e-10	4.32811e-08
PSPH	2864	1.15253	0.180425	6.38785	1.68238e-10	4.62875e-08
TSEN15	5321.67	0.818882	0.128783	6.35863	2.03561e-10	5.48143e-08
ALOX5AP	1127.62	1.40198	0.22172	6.3232	2.562e-10	6.75514e-08
INHBC	175.398	3.20582	0.515929	6.21369	5.17555e-10	1.33677e-07
LINC00173	299.637	1.33916	0.217091	6.16866	6.88709e-10	1.74326e-07
CTH	747.036	1.35775	0.222416	6.10458	1.03073e-09	2.55783e-07
FTH1	10279	0.675969	0.110901	6.09528	1.09249e-09	2.65895e-07
ZFAND1	2484.14	0.744564	0.122906	6.05801	1.37817e-09	3.29097e-07
CEBPB	601.735	1.31647	0.21906	6.00963	1.85953e-09	4.28837e-07
FAM107B	12564.2	0.853311	0.141999	6.00927	1.86362e-09	4.28837e-07
LDHA	54789.8	-0.688113	0.114752	-5.99652	2.01594e-09	4.55603e-07
SACS	4093.9	-0.504733	0.084229	-5.99239	2.06777e-09	4.59118e-07
SLC7A5	26449	0.703327	0.117906	5.96515	2.4441e-09	5.33319e-07
TK2	1321.7	0.737268	0.124208	5.93576	2.92481e-09	6.27397e-07
PPP1R3E	667.001	0.809712	0.136731	5.92192	3.1821e-09	6.71212e-07
EIF4EBP1	4477.85	0.768694	0.130499	5.8904	3.85263e-09	7.99327e-07
CD28	16154.2	0.382042	0.0648945	5.88713	3.92967e-09	8.02159e-07
ANAPC16	4276.56	0.432852	0.0737078	5.87255	4.29152e-09	8.62119e-07
ATF3	904.304	1.06763	0.181944	5.86793	4.41276e-09	8.72623e-07
KMT2D	3028.33	-0.434498	0.0742807	-5.84941	4.93328e-09	9.60548e-07
HSPH1	14115	-0.756037	0.129553	-5.83572	5.35583e-09	1.02702e-06
DDX59	1544.64	0.604036	0.10356	5.83272	5.45304e-09	1.03005e-06
RPL12	22943.2	0.444928	0.0763501	5.82747	5.62742e-09	1.04736e-06
LOC100420587	1115.76	-0.828634	0.142339	-5.82154	5.83067e-09	1.05418e-06
TMEM268	2386.26	0.450121	0.0773104	5.82225	5.80604e-09	1.05418e-06
ZBED3	1332.09	1.29579	0.222696	5.81864	5.93295e-09	1.05757e-06
RGS16	3418.45	0.520224	0.0895468	5.80953	6.26503e-09	1.10125e-06
TSC22D3	2718.15	1.15942	0.20011	5.7939	6.87722e-09	1.18702e-06
GADD45B	1958.21	-0.638842	0.11029	-5.79236	6.94054e-09	1.18702e-06
LOC124900954	298.434	1.46187	0.253435	5.7682	8.0124e-09	1.35207e-06
PMAIP1	2271.39	0.933175	0.161867	5.76508	8.16198e-09	1.35918e-06
BCAT1	362.976	2.16012	0.375144	5.7581	8.50646e-09	1.39815e-06
TNRC6A	4330.33	-0.396623	0.0690695	-5.74238	9.33547e-09	1.51474e-06
PAN2	3132.35	0.451419	0.0787021	5.7358	9.70555e-09	1.55485e-06
PAQR8	1027.96	0.720323	0.126626	5.6886	1.28085e-08	2.02631e-06
CEP57	4412.6	0.421805	0.0742543	5.68055	1.34266e-08	2.07859e-06
FAM111B	5496.21	-0.495326	0.0872049	-5.68002	1.34675e-08	2.07859e-06
MR1	2167.47	0.629183	0.110959	5.67044	1.42435e-08	2.17188e-06
TES	3976.27	0.65291	0.116321	5.613	1.98854e-08	2.99606e-06
CCNB1IP1	1311.02	0.682662	0.122422	5.57631	2.45681e-08	3.65805e-06
SLC7A11	2888.67	1.72271	0.309704	5.56245	2.66007e-08	3.91463e-06
MDN1	3783.72	-0.472779	0.0852684	-5.54459	2.94636e-08	4.2861e-06
ATP6AP1L	330.049	1.16295	0.209919	5.53997	3.02517e-08	4.35075e-06
SLC38A5	10214.5	-0.388837	0.0704966	-5.51569	3.47413e-08	4.90349e-06
PSMD1	8751.38	-0.569243	0.103216	-5.51504	3.487e-08	4.90349e-06
ZC3H6	317.082	1.1354	0.20612	5.50845	3.62015e-08	5.03479e-06
GAS5	5822.05	0.565891	0.102803	5.5046	3.7001e-08	5.09005e-06
ANKRD36BP2	1516.86	0.641835	0.116741	5.49796	3.84217e-08	5.22866e-06
LMO4	3687.96	0.601331	0.109723	5.48046	4.24231e-08	5.71178e-06
TCEA1	15737.8	0.770194	0.140743	5.47236	4.44082e-08	5.91252e-06
IMPDH1	4292.61	-0.406516	0.0743091	-5.47061	4.48485e-08	5.91252e-06
NHLRC3	1511.73	0.513566	0.0941457	5.45501	4.89692e-08	6.38922e-06
CRNDE	1052.82	0.746818	0.137121	5.4464	5.13991e-08	6.63783e-06
ARFGAP3	2869.65	0.47098	0.0865452	5.44202	5.26811e-08	6.73467e-06
ATXN2L	13151.2	0.420336	0.0774593	5.42655	5.74546e-08	7.27145e-06
UTP20	3945.61	-0.581613	0.107465	-5.41211	6.22869e-08	7.80498e-06
EEF2	146890	0.384215	0.0711821	5.39764	6.7522e-08	8.35226e-06
ALPK1	317.168	1.31312	0.243331	5.39644	6.79743e-08	8.35226e-06
NBR2	431.33	1.18742	0.220308	5.38983	7.05238e-08	8.58221e-06
SLC7A1	10578.6	0.617308	0.114929	5.37123	7.82008e-08	9.4258e-06
SH2D3C	827.997	1.23594	0.230522	5.36148	8.25434e-08	9.85537e-06
FTSJ3	6912.51	-0.572924	0.107079	-5.35049	8.77187e-08	1.02793e-05
LOC124903862	121.968	3.10481	0.580142	5.3518	8.70843e-08	1.02793e-05
GEMIN5	4624.27	-0.452927	0.0848853	-5.33575	9.51499e-08	1.10479e-05
DPYSL2	5745.43	0.763548	0.143214	5.33153	9.73866e-08	1.12048e-05
ZFAS1	1774.08	0.660903	0.124044	5.32799	9.93037e-08	1.13224e-05
PSAT1	12634.6	1.77597	0.333715	5.32181	1.02742e-07	1.16099e-05
ZCCHC8	2543.76	0.541054	0.101708	5.31969	1.03946e-07	1.16419e-05
FASTKD5	1533.39	-0.532869	0.10044	-5.30533	1.12467e-07	1.24858e-05
EEF1A1	649005	0.285135	0.0538613	5.29387	1.19753e-07	1.3179e-05
TNFRSF10B	2368.21	0.500522	0.0947859	5.28055	1.28797e-07	1.39883e-05
ASNS	125.806	1.67149	0.316582	5.27981	1.29317e-07	1.39883e-05
RPL13A	68134.8	0.29546	0.0561088	5.26584	1.39551e-07	1.48284e-05
SAFB2	5114.05	-0.486634	0.0924375	-5.26447	1.40598e-07	1.48284e-05
N4BP2L1	1026.02	0.875605	0.166308	5.26495	1.4023e-07	1.48284e-05
REPS2	769.545	0.833724	0.158463	5.26133	1.43017e-07	1.49589e-05
SDHAF4	295.402	1.08065	0.206078	5.24388	1.5723e-07	1.63107e-05
HAX1	8662.28	0.579828	0.110786	5.23377	1.66083e-07	1.7089e-05
WDR41	2222.02	0.547029	0.104823	5.21857	1.80311e-07	1.84034e-05
LOC101927297	458.201	-1.04087	0.199603	-5.21471	1.8411e-07	1.86407e-05
EIF4G1	43550.8	-0.411686	0.0790115	-5.21046	1.88375e-07	1.89212e-05
HDAC6	1876.86	0.553417	0.10652	5.19541	2.04274e-07	2.03566e-05
CCNG1	9104.05	0.42935	0.0829602	5.17537	2.27461e-07	2.24902e-05
BEND6	454.39	1.07891	0.208744	5.16857	2.35894e-07	2.31432e-05
BEX2	223.753	2.30517	0.447	5.15697	2.50983e-07	2.44341e-05
STK40	4587.47	0.378865	0.0737462	5.13742	2.7854e-07	2.69099e-05
CBX4	2005.57	0.576939	0.112391	5.13332	2.84679e-07	2.72947e-05
DNAJA1	14330.8	-0.690184	0.135049	-5.11063	3.21081e-07	3.05534e-05
TFRC	24049.4	-0.552809	0.108338	-5.10265	3.34922e-07	3.16326e-05
POLE3	10283.2	-0.419823	0.0823143	-5.10024	3.39217e-07	3.1801e-05
IARS1	19672.4	0.457899	0.0898981	5.09353	3.51454e-07	3.27059e-05
HSPB1	5196.73	-0.677758	0.133137	-5.09068	3.56784e-07	3.27207e-05
EPRS1	32899	0.340132	0.0668008	5.09174	3.54799e-07	3.27207e-05
WIPI1	637.911	0.952557	0.187514	5.07991	3.77604e-07	3.4381e-05
LINC-PINT	817.871	0.867577	0.171116	5.0701	3.97601e-07	3.59431e-05
YARS1	19029.3	0.491339	0.0970487	5.0628	4.13134e-07	3.70825e-05
PCYOX1L	1815.36	0.475545	0.0944449	5.03516	4.77449e-07	4.25535e-05
HSPA8	109591	-0.590354	0.117294	-5.03313	4.82544e-07	4.27068e-05
CHORDC1	5222.11	-0.687275	0.136633	-5.03007	4.90304e-07	4.3047e-05
SF3B3	20343.5	-0.364493	0.0724791	-5.02894	4.9319e-07	4.3047e-05
SMIM19	826.059	0.726782	0.145187	5.00582	5.56244e-07	4.8218e-05
KDM4A	3015.85	0.389598	0.0778775	5.0027	5.65314e-07	4.86709e-05
TPI1	26466.2	-0.370622	0.074481	-4.97606	6.48911e-07	5.54906e-05
PSMD2	27496.5	-0.471869	0.0949306	-4.97067	6.67211e-07	5.66726e-05
SOS2	1358.99	0.673453	0.136234	4.94336	7.6789e-07	6.47894e-05
RHBDD1	2025.48	0.517091	0.104981	4.92558	8.41116e-07	7.04978e-05
ATP5MC1	4967.65	-0.358155	0.0728119	-4.9189	8.70305e-07	7.24495e-05
CUTALP	1674.95	0.559094	0.113691	4.91766	8.75851e-07	7.24495e-05
DDX46	11068	-0.448884	0.0913294	-4.915	8.87818e-07	7.29625e-05
TBC1D4	1888.95	-0.466493	0.095001	-4.9104	9.08911e-07	7.37383e-05
PEG10	8125.7	-0.592436	0.120645	-4.91057	9.08113e-07	7.37383e-05
PABPC1L	2348.37	0.910546	0.185622	4.90537	9.32512e-07	7.51712e-05
CCL3L1	866.644	1.65502	0.338018	4.89623	9.76931e-07	7.78267e-05
ADAM9	5805.79	0.482314	0.0985106	4.89606	9.77753e-07	7.78267e-05
DNAJC1	6053.29	0.389614	0.079662	4.89084	1.00405e-06	7.94205e-05
CALCOCO2	3614.7	0.376581	0.0771351	4.8821	1.04961e-06	8.25087e-05
RAB27A	5205	0.434496	0.0892982	4.86567	1.14068e-06	8.91139e-05
TMEM267	1316.38	0.795864	0.164109	4.8496	1.23708e-06	9.60523e-05
RBM14	3256.48	-0.456749	0.0942699	-4.84512	1.26535e-06	9.73227e-05
CCDC18-AS1	936.332	0.987299	0.203795	4.84458	1.26882e-06	9.73227e-05
AGTPBP1	2273.53	0.462471	0.0956461	4.83524	1.32986e-06	0.00010139
PPP1R15A	1276.18	1.13766	0.235582	4.82917	1.37106e-06	0.000102296
PYCR1	7678.85	0.592504	0.122734	4.82756	1.38217e-06	0.000102296
LRRC59	16972.6	-0.303009	0.0627629	-4.82783	1.3803e-06	0.000102296
ULBP1	101.464	2.78175	0.576006	4.82937	1.36964e-06	0.000102296
DHX9	19130.5	-0.383745	0.0794757	-4.82846	1.37592e-06	0.000102296
RSL24D1	12947.9	0.507882	0.105261	4.82496	1.40034e-06	0.000103039
CEP120	1321.25	0.499172	0.10364	4.8164	1.46173e-06	0.000106934
PLD3	3803.88	0.482105	0.10031	4.80618	1.53845e-06	0.000111642
SMG1	6845.71	-0.300351	0.0625165	-4.80435	1.55255e-06	0.000111642
COX7A2L	4999.45	0.47255	0.0983455	4.805	1.54749e-06	0.000111642
HNRNPM	26097.6	-0.636601	0.132626	-4.79996	1.58699e-06	0.000113475
CREBRF	441.322	0.915228	0.191271	4.78499	1.70994e-06	0.000121579
IFRD1	3339.68	0.617309	0.129259	4.77576	1.79034e-06	0.000126584
SLC22A18	89.9038	1.76696	0.370246	4.77241	1.82038e-06	0.000127993
CHAC1	900.057	3.13295	0.656986	4.76867	1.85447e-06	0.000129669
UBALD2	2681.41	0.444224	0.0934046	4.75591	1.97554e-06	0.000137376
SPEN	6762.79	-0.377934	0.0794907	-4.75444	1.98997e-06	0.000137623
SH2B3	1728.87	0.487543	0.102634	4.75032	2.03093e-06	0.000139693
CSRP1-AS1	1031.78	0.642885	0.135386	4.74854	2.04895e-06	0.00014017
SGK1	1911.31	0.569837	0.120968	4.71064	2.4694e-06	0.000165617
UTP3	6149.03	-0.455948	0.096778	-4.71128	2.46168e-06	0.000165617
TATDN3	1707.96	0.525369	0.111464	4.71334	2.43693e-06	0.000165617
HMGCL	1001.25	0.758791	0.161091	4.71032	2.47326e-06	0.000165617
HNRNPA1P70	222.692	-1.01654	0.216292	-4.69984	2.60361e-06	0.000173428
GAB2	258.968	1.01766	0.216795	4.69411	2.67771e-06	0.00017743
TNRC6B	1596.03	-0.398444	0.0849369	-4.69106	2.71799e-06	0.000179161
RBCK1	2645.2	0.765442	0.163363	4.68554	2.79225e-06	0.000182765
FNDC3A	4301.25	0.49176	0.104968	4.68486	2.80154e-06	0.000182765
HEXIM1	3395.78	-0.586175	0.125433	-4.67321	2.96525e-06	0.000192452
IL6ST	15426.1	0.249317	0.0533685	4.6716	2.98859e-06	0.000192978
BST2	10164.3	-0.417852	0.0894912	-4.6692	3.02378e-06	0.000194258
MIA2	2762.6	0.791516	0.169582	4.66745	3.04962e-06	0.000194929
FBXO48	519.195	0.697988	0.149671	4.66347	3.10929e-06	0.000197744
AHSA1	7915.25	-0.542724	0.116495	-4.65879	3.18074e-06	0.000201277
POLI	1030.76	0.703213	0.151016	4.65654	3.21574e-06	0.000202479
SNRPD3	9133.33	-0.328633	0.0706191	-4.6536	3.26182e-06	0.000204365
RNF187	9204.15	0.728711	0.156721	4.64974	3.3235e-06	0.000206187
CDKN1A	3693.64	0.526874	0.113292	4.6506	3.30967e-06	0.000206187
VCP	16522.8	-0.326108	0.0701504	-4.6487	3.34028e-06	0.000206217
RASAL1	1039.6	-0.642051	0.138588	-4.6328	3.60751e-06	0.000221634
CSGALNACT2	2761.13	0.463661	0.10017	4.62873	3.6792e-06	0.000224947
HSP90AB1	171895	-0.516412	0.11173	-4.62195	3.80156e-06	0.00023131
NARS1	22629.7	0.405744	0.087943	4.61372	3.95524e-06	0.000239509
NCOA7	1147.06	0.679576	0.147384	4.61093	4.00867e-06	0.000241589
TENT2	3609.06	0.399277	0.0866814	4.60625	4.09989e-06	0.000245915
TEX261	4161.92	-0.374785	0.0813878	-4.60493	4.12602e-06	0.000246315
OSBPL1A	1612.56	0.753683	0.163955	4.59689	4.28845e-06	0.000254375
METTL25B	1075.45	0.598657	0.130248	4.59627	4.30123e-06	0.000254375
LINC02642	1888.21	-0.769548	0.167477	-4.59494	4.32881e-06	0.000254816
CXCR3	345.236	-1.45713	0.317314	-4.59207	4.38878e-06	0.000255884
ATP5MC3	10235.6	-0.326567	0.0711003	-4.59305	4.3682e-06	0.000255884
RPS8	48260.2	0.243528	0.0530427	4.59117	4.40762e-06	0.000255884
LONP1	16218.2	0.627955	0.136805	4.59016	4.42899e-06	0.000255951
GPT2	4776.5	1.30136	0.283723	4.58673	4.5025e-06	0.000259016
NDRG1	14562.9	-0.616169	0.134432	-4.58349	4.57281e-06	0.000261871
STOM	4188.92	0.720083	0.157171	4.58152	4.61601e-06	0.000263154
GRPEL2	2925.23	0.363752	0.0794669	4.5774	4.70798e-06	0.000267194
CCDC71L	562.339	0.744541	0.162694	4.57632	4.73217e-06	0.000267368
COBLL1	1445.91	0.747887	0.163801	4.56583	4.97519e-06	0.000279849
MIR99AHG	193.125	1.35468	0.297039	4.5606	5.10072e-06	0.000283332
TRAM2	14888.5	-0.38523	0.0844719	-4.56046	5.10427e-06	0.000283332
CLSPN	5098.42	-0.438869	0.0962069	-4.56172	5.07361e-06	0.000283332
ST3GAL5	1714.17	0.432419	0.0950817	4.54786	5.4193e-06	0.000299505
EIF3E	21548.6	0.319264	0.0702649	4.54372	5.52699e-06	0.000304128
RANGAP1	12536	-0.423787	0.0932958	-4.5424	5.56168e-06	0.000304713
UHRF1	5713.94	-0.477698	0.105321	-4.53564	5.74283e-06	0.000313281
INPP4A	8839.21	0.408268	0.0900434	4.53413	5.78411e-06	0.000314179
LETMD1	2022	0.393242	0.0868272	4.52902	5.92573e-06	0.000319132
MAN1B1	2583.34	0.363515	0.080259	4.52928	5.91852e-06	0.000319132
CLUH	9974.92	-0.37899	0.0837742	-4.52394	6.06983e-06	0.000325507
AQP3	2150.51	-0.457676	0.101328	-4.5168	6.27813e-06	0.000335257
ALDH6A1	808.072	0.831268	0.184378	4.50851	6.5285e-06	0.000347163
FEN1	8886.99	-0.356362	0.0790971	-4.50538	6.62544e-06	0.000350843
DDX23	8906.92	-0.41393	0.0919453	-4.50191	6.73449e-06	0.000355132
IMPACT	1674.1	0.575081	0.127794	4.50006	6.79344e-06	0.000356754
FUS	20964.8	-0.426013	0.0947855	-4.4945	6.97342e-06	0.000364693
PMM1	921.335	0.52416	0.116715	4.49094	7.09105e-06	0.000369318
EVI2A	3468.1	0.340648	0.076057	4.47886	7.5044e-06	0.000389245
UPF1	7044.9	-0.38922	0.0870543	-4.471	7.78555e-06	0.000400111
DHX15	13792.9	-0.437759	0.0979248	-4.47036	7.80874e-06	0.000400111
DDI2	4522.86	-0.385332	0.08618	-4.47124	7.77673e-06	0.000400111
WWC3	3474.06	0.565386	0.126754	4.46049	8.17732e-06	0.000415631
DNTTIP2	4132.49	-0.391487	0.0877638	-4.46069	8.16973e-06	0.000415631
EVI5L	493.873	1.02017	0.228849	4.45785	8.2787e-06	0.000419101
FIG4	706.689	0.570943	0.128265	4.45128	8.53615e-06	0.000430412
FERMT2	297.914	1.30989	0.294333	4.45036	8.57273e-06	0.000430541
TMEM14C	2972.03	0.389852	0.0877995	4.44025	8.98543e-06	0.000449484
ANKRD17	7705.9	-0.273239	0.0615996	-4.43573	9.17602e-06	0.000457212
SLC1A4	15902.2	0.272836	0.0615806	4.43056	9.39903e-06	0.000466487
RAB39B	476.711	1.29299	0.292023	4.42769	9.52459e-06	0.00046904
DNAJB6	5380.99	-0.509076	0.114966	-4.42806	9.50866e-06	0.00046904
C3AR1	833.945	-0.693298	0.156944	-4.4175	9.98487e-06	0.000486033
NADK2	2177.62	0.526258	0.119094	4.41884	9.92333e-06	0.000486033
SLC30A1	5640.24	-0.397614	0.0900046	-4.41771	9.97511e-06	0.000486033
FKBP4	11218.1	-0.593553	0.134422	-4.4156	1.00731e-05	0.000488447
SFPQ	27672.7	-0.452236	0.102555	-4.40971	1.03511e-05	0.000500012
POP1	2406.56	-0.382188	0.0866962	-4.40835	1.0416e-05	0.000501234
PCBD2	493.851	0.67363	0.152924	4.40499	1.05787e-05	0.000507136
TRMU	1696.59	-0.442047	0.100498	-4.39855	1.08978e-05	0.000520463
SAFB	10373.3	-0.50007	0.113721	-4.39736	1.09577e-05	0.000521355
TUBB4B	9814.06	-0.464876	0.105753	-4.39586	1.10335e-05	0.000522996
JPT2	6137.52	-0.387249	0.0881203	-4.39455	1.11002e-05	0.000524195
MID1IP1	2907.03	0.33763	0.0768952	4.39078	1.12943e-05	0.000529412
RCN1	3083.32	0.440324	0.100269	4.39141	1.12616e-05	0.000529412
PGAM1	14592	-0.42612	0.0970724	-4.38972	1.13498e-05	0.000530048
RRP1	5946.09	-0.45986	0.104925	-4.38274	1.17197e-05	0.000543314
UBAP2L	19260.6	-0.340716	0.077739	-4.38281	1.17157e-05	0.000543314
DUSP22	7276.83	0.358162	0.0818213	4.37737	1.20118e-05	0.000552803
PFKFB4	375.667	-0.740355	0.169114	-4.37785	1.19857e-05	0.000552803
AGA	932.891	0.737087	0.168437	4.37604	1.20855e-05	0.000554184
LOC105370310	72.8526	2.07399	0.474131	4.3743	1.21825e-05	0.000556611
HNRNPA2B1	112149	-0.483994	0.110802	-4.36809	1.25339e-05	0.000570606
PPARGC1B	1363.62	-0.467232	0.107095	-4.36277	1.28424e-05	0.000582558
CCT2	14375.7	-0.379324	0.0870209	-4.35899	1.30662e-05	0.000590541
NOC2L	10492.3	-0.405131	0.0929577	-4.35823	1.31117e-05	0.000590541
EBP	4934.64	-0.442605	0.101615	-4.35571	1.32636e-05	0.000595261
EIF3B	23616	-0.369341	0.0848285	-4.35397	1.33694e-05	0.000597892
SMPD4	4398.33	-0.305405	0.0702115	-4.34979	1.36268e-05	0.000607256
TUBA4A	5435.58	-0.397182	0.0914716	-4.34214	1.41104e-05	0.000626599
PGK1	35735	-0.448728	0.103418	-4.33896	1.43157e-05	0.000631663
TARS1	16963	0.43354	0.099921	4.33883	1.43242e-05	0.000631663
ZNF598	4939.2	0.381357	0.0879576	4.33569	1.453e-05	0.000638514
NOP14	5341	-0.400181	0.0923288	-4.3343	1.46221e-05	0.000640339
ADM	1075.19	-0.824908	0.190378	-4.333	1.47093e-05	0.000641933
APOL1	4378.6	-0.535845	0.12378	-4.32902	1.49774e-05	0.000649158
HDHD2	2298.93	0.362657	0.0837726	4.32907	1.49742e-05	0.000649158
PCK2	2181.77	2.13362	0.493095	4.327	1.51154e-05	0.000651576
ATAD3B	3292.51	-0.344493	0.0796203	-4.3267	1.51362e-05	0.000651576
CENPI	1489.58	-0.412472	0.0953656	-4.32516	1.52418e-05	0.000653844
XPO6	9267.79	-0.295824	0.0684074	-4.32444	1.52922e-05	0.000653844
RLF	1974.6	-0.371038	0.0859094	-4.31895	1.56773e-05	0.000668053
NCLN	7626.97	-0.401188	0.0929438	-4.31646	1.5855e-05	0.000673359
PLA2G6	746.259	0.619809	0.143651	4.3147	1.59823e-05	0.000676494
RPS6	43673.5	0.22518	0.0523287	4.30319	1.68353e-05	0.000710224
FAAH2	432.494	0.948717	0.220546	4.30167	1.69518e-05	0.000712765
IFNG-AS1	1364.7	-0.653345	0.15193	-4.30032	1.70552e-05	0.000714738
POC1B	1479.48	0.47239	0.109876	4.29931	1.71334e-05	0.000715646
SLC5A3	2099.5	-0.40479	0.0943051	-4.29234	1.76799e-05	0.000733628
EML2	1319.31	0.574748	0.133895	4.29251	1.76661e-05	0.000733628
HSPA4	13319.3	-0.46186	0.107645	-4.29058	1.7821e-05	0.000737068
SLC25A44	2859.43	-0.33123	0.0772514	-4.28768	1.80546e-05	0.000744296
TXNIP	3743.7	-1.4475	0.33769	-4.28647	1.81539e-05	0.000745959
ZFP36L1	1947.78	0.563162	0.131485	4.28307	1.84328e-05	0.000754971
AHSA2P	2635.38	0.467402	0.109154	4.28204	1.85187e-05	0.000756043
XRCC6	32698.4	-0.31298	0.0731646	-4.27775	1.88792e-05	0.00076828
EVI2B	4007.49	0.447141	0.104562	4.27631	1.90014e-05	0.000770773
IRF2BP2	5365.55	0.51495	0.120529	4.27241	1.93375e-05	0.000781901
RBM12	5692.54	-0.338347	0.0792394	-4.26994	1.95529e-05	0.000788093
PSMD3	9835	-0.365504	0.0857294	-4.26346	2.01287e-05	0.000808725
NKRF	2083.83	-0.48857	0.114646	-4.26157	2.02998e-05	0.000812498
NOL11	5560.59	-0.450963	0.105835	-4.26101	2.0351e-05	0.000812498
EI24	7618.51	-0.36545	0.08579	-4.25982	2.04591e-05	0.000814246
NOP9	2146.53	-0.38893	0.0913382	-4.25813	2.06143e-05	0.00081785
VCL	1700.03	-0.456751	0.107356	-4.25455	2.09465e-05	0.000827393
ASAH1	3356.85	0.405382	0.0952913	4.25414	2.09855e-05	0.000827393
RHEBL1	346.982	0.706028	0.166024	4.25257	2.11328e-05	0.000830612
EFTUD2	10672.6	-0.361473	0.0850153	-4.25186	2.12002e-05	0.000830681
PIERCE2	147.648	1.61613	0.380164	4.25115	2.12673e-05	0.000830739
ETS1	7731.31	-0.651056	0.153283	-4.24742	2.1625e-05	0.000842113
VAMP2	1771.73	0.448321	0.105707	4.24119	2.22342e-05	0.000860537
ARID5A	6071.03	-0.321996	0.0759199	-4.24126	2.22273e-05	0.000860537
SUMF2	8357.44	0.314978	0.0742968	4.23945	2.24068e-05	0.000864574
KPNB1	29442.7	-0.321274	0.0758448	-4.23593	2.27603e-05	0.000872894
LINC00847	492.72	0.76592	0.180814	4.23597	2.27571e-05	0.000872894
TMX4	5287.77	0.299506	0.07073	4.2345	2.29065e-05	0.000875846
CCT3	36056	-0.3719	0.0879054	-4.23069	2.32978e-05	0.000888125
PKM	71201.1	-0.395828	0.0935896	-4.2294	2.34319e-05	0.000890551
UBA1	16560.6	-0.328167	0.0776409	-4.22673	2.37115e-05	0.000896127
H6PD	1475.9	0.799309	0.189112	4.22664	2.37202e-05	0.000896127
GPX4	3950.48	0.3855	0.0912364	4.22529	2.38629e-05	0.000896168
UFL1	3177.82	0.383011	0.0906453	4.22538	2.3854e-05	0.000896168
SUPT5H	11897.2	-0.266177	0.0630363	-4.22259	2.41506e-05	0.000904291
STIP1	21296.8	-0.491933	0.116626	-4.21804	2.46431e-05	0.000920008
IVNS1ABP	7144.34	0.292313	0.0693219	4.21675	2.47849e-05	0.00092258
TOMM40	6050.9	-0.399521	0.0949402	-4.20814	2.57483e-05	0.000954408
KLF10	1124.42	-0.455836	0.108332	-4.20777	2.57907e-05	0.000954408
PA2G4	23172.6	-0.352142	0.0838169	-4.20132	2.65365e-05	0.000979144
CREG1	18018	0.398351	0.0948571	4.19948	2.67525e-05	0.000981713
WDR77	4004.84	-0.454175	0.108152	-4.19941	2.67613e-05	0.000981713
PGGHG	1360.54	0.725864	0.173096	4.19342	2.74776e-05	0.00100508
HIVEP3	718.195	-0.709668	0.169269	-4.19254	2.75843e-05	0.00100607
TEX14	299.689	-0.96795	0.230956	-4.19105	2.77662e-05	0.0010069
SNHG29	10072.4	0.343273	0.0818994	4.1914	2.77241e-05	0.0010069
EEF1B2	23831.5	0.288887	0.0689883	4.18748	2.82064e-05	0.00101415
TPT1	46949.1	0.336634	0.0803693	4.18859	2.80692e-05	0.00101415
PPM1M	1268.91	0.428427	0.102301	4.18791	2.81534e-05	0.00101415
TNS3	8941.84	-0.372228	0.0889368	-4.18531	2.84775e-05	0.0010195
CD48	2322.59	0.51679	0.123486	4.185	2.85162e-05	0.0010195
TMC8	4102.27	0.341855	0.0817453	4.18195	2.8902e-05	0.00103038
NUP205	10172.2	-0.311656	0.0746911	-4.17261	3.01135e-05	0.00107055
ACP3	565.137	1.52819	0.366509	4.16957	3.05168e-05	0.00108185
PDCD4	6005.79	0.321976	0.077241	4.16846	3.06661e-05	0.00108411
TUBA1A	1387.53	-0.437873	0.1051	-4.16625	3.09657e-05	0.00109165
RRP1B	11469.9	-0.404395	0.0971498	-4.16259	3.14661e-05	0.00110314
SERINC2	1058.92	0.725269	0.174221	4.16293	3.14185e-05	0.00110314
HSPE1	2025.77	-0.515502	0.123981	-4.15793	3.21148e-05	0.00112277
IFIT3	181.205	-1.2029	0.28954	-4.15451	3.25984e-05	0.00113654
CDK12	5913.03	-0.302878	0.072928	-4.1531	3.28e-05	0.0011375
RPL4	101570	0.23842	0.0574083	4.15306	3.28055e-05	0.0011375
COA7	4851.94	-0.392265	0.0944888	-4.15145	3.30378e-05	0.00114242
TMEM106B	1910.33	0.453197	0.109221	4.14935	3.33423e-05	0.00114981
ZC3HAV1	3370.86	-0.425251	0.102629	-4.14357	3.41935e-05	0.00117596
DRAM2	1033.64	0.595789	0.14386	4.14146	3.45105e-05	0.00118364
HDGF	29170.7	-0.509149	0.122991	-4.13973	3.47715e-05	0.00118937
DDX56	3979.99	-0.305989	0.0740198	-4.13388	3.56692e-05	0.00121679
TKFC	2632.46	0.359496	0.0869922	4.13251	3.58828e-05	0.00122079
ZNF674	270.915	0.851844	0.206243	4.1303	3.62291e-05	0.00122592
GTF2A1	10062.7	-0.342216	0.0828577	-4.13016	3.62505e-05	0.00122592
DEPP1	549.034	-0.975948	0.236365	-4.12899	3.64363e-05	0.00122592
LOC124900605	1220.69	0.472965	0.114579	4.12786	3.66148e-05	0.00122592
ASPM	6524.85	-0.345673	0.0837298	-4.12844	3.65238e-05	0.00122592
EBNA1BP2	8615.2	-0.433698	0.105023	-4.12954	3.63492e-05	0.00122592
SLC16A1	10239.3	-0.258476	0.0626467	-4.12593	3.69236e-05	0.00122926
COPZ2	183.029	1.0734	0.260192	4.12542	3.70061e-05	0.00122926
BRMS1	2946.13	-0.509524	0.123503	-4.12559	3.69787e-05	0.00122926
PES1	9119.39	-0.440196	0.10673	-4.12441	3.71693e-05	0.00123145
MEF2A	2484.42	0.367303	0.0891775	4.11879	3.80869e-05	0.00125706
RCC1L	4306.67	-0.457655	0.111152	-4.11738	3.83201e-05	0.00125706
DCAF1	4974.94	-0.325334	0.0790043	-4.11792	3.82303e-05	0.00125706
FAM98A	5775.59	-0.441189	0.107156	-4.11727	3.83395e-05	0.00125706
TLCD4	184.645	1.18412	0.28776	4.11497	3.87228e-05	0.00126634
MLKL	1074.84	-0.683002	0.16603	-4.11373	3.89312e-05	0.00126699
UHRF1BP1	3811.88	0.353848	0.0860178	4.11366	3.89428e-05	0.00126699
DNAJB1	5692.6	-0.500619	0.121867	-4.1079	3.99265e-05	0.00129287
MKI67	16122.2	-0.342075	0.0832744	-4.10781	3.99426e-05	0.00129287
SAMSN1	1322.46	0.923162	0.225135	4.10049	4.12282e-05	0.00133108
BRI3	881.287	0.569289	0.139166	4.09072	4.30043e-05	0.00138143
KLHDC3	6265.31	-0.329813	0.0806249	-4.09071	4.30059e-05	0.00138143
NUDC	10330.8	-0.432881	0.105844	-4.08982	4.31707e-05	0.00138321
PPP1R15B	8695.35	0.309774	0.075801	4.08667	4.37602e-05	0.00139856
DHCR7	8501.06	-0.319848	0.0783218	-4.08377	4.43109e-05	0.00141259
AAR2	1878.72	-0.35261	0.0863615	-4.08296	4.44665e-05	0.00141399
HSP90AA2P	261.586	-0.887912	0.217576	-4.08092	4.48584e-05	0.00142288
GABRG1	85.6009	2.03189	0.498355	4.07719	4.55823e-05	0.00143954
B4GALT3	5430.57	0.406298	0.0996549	4.07705	4.56113e-05	0.00143954
SNRPA1	7709.65	-0.325006	0.0797744	-4.07406	4.62005e-05	0.00145451
PNP	3516.23	-0.370103	0.090863	-4.0732	4.63716e-05	0.00145628
PRMT5	3017.75	-0.430081	0.105609	-4.0724	4.65303e-05	0.00145764
LMNB1	11445.9	-0.349663	0.0859186	-4.06971	4.70724e-05	0.00147098
ERLEC1	3327.3	0.414286	0.101882	4.06634	4.77581e-05	0.00148874
COG5	1798.7	0.379309	0.093336	4.0639	4.82586e-05	0.00150064
ZNF862	824.654	0.499954	0.123118	4.06078	4.8908e-05	0.00151711
PCMTD1	1894.75	0.50039	0.123264	4.0595	4.91775e-05	0.00152174
EIF3L	13721.8	0.334554	0.0824567	4.05733	4.96363e-05	0.00153219
HAGH	1171.14	0.493299	0.121603	4.05664	4.97843e-05	0.00153302
DNAJC10	8566.99	0.475799	0.117349	4.05456	5.02295e-05	0.00154297
SERPINE2	2578.46	0.522168	0.128879	4.05162	5.08635e-05	0.00155866
GRK6	7262.04	0.246793	0.0609384	4.04987	5.12454e-05	0.00156657
GTF3C4	3211.08	-0.373981	0.09239	-4.04785	5.16896e-05	0.00157635
POLR2A	10629.4	-0.308619	0.0762669	-4.04657	5.19734e-05	0.00157809
TGFBRAP1	3074.42	-0.279707	0.0691237	-4.04647	5.19961e-05	0.00157809
LOC124906262	510.961	0.755538	0.186817	4.04428	5.24851e-05	0.00158912
TRMT10C	2578.98	-0.432386	0.107039	-4.03951	5.35628e-05	0.00161788
GPI	20608.5	-0.336439	0.0833006	-4.03885	5.37136e-05	0.00161857
TOX2	1277.11	0.49631	0.123004	4.03491	5.46239e-05	0.00164008
RBBP8	6896.38	0.290779	0.0720706	4.03464	5.46867e-05	0.00164008
GALNT3	802.672	0.826896	0.204978	4.03407	5.48199e-05	0.00164019
WDR3	7589.63	-0.371961	0.0923222	-4.02895	5.6027e-05	0.00167235
GPCPD1	2187.16	0.543586	0.135007	4.02635	5.66504e-05	0.00168698
TOP1	16463.2	-0.369124	0.0917652	-4.02248	5.75875e-05	0.00170679
LINC01003	192.463	0.891037	0.2215	4.02274	5.75259e-05	0.00170679
SEC63	7367.91	0.23279	0.05788	4.02194	5.77203e-05	0.00170679
GRWD1	4620.9	-0.499604	0.124261	-4.02061	5.80481e-05	0.00171249
HCFC1	10799.3	-0.308235	0.0769362	-4.00638	6.16576e-05	0.00181053
B4GALT5	2857.39	-0.375612	0.0937523	-4.00643	6.1643e-05	0.00181053
MRTO4	4925.3	-0.475176	0.118757	-4.00123	6.30128e-05	0.00184604
SF3B4	5967.35	-0.332113	0.0830553	-3.9987	6.36925e-05	0.00185736
DPH2	4341.17	-0.397876	0.0994918	-3.99908	6.35881e-05	0.00185736
ACAT2	4482.5	-0.364365	0.0911377	-3.99796	6.38919e-05	0.00185889
NAA15	9560.57	-0.444457	0.111213	-3.99643	6.43044e-05	0.0018666
PFKFB3	1590.67	-0.471726	0.118062	-3.99559	6.4533e-05	0.00186895
C1orf112	1824.66	-0.349156	0.0874416	-3.99302	6.52382e-05	0.00188506
PPDPF	2304.18	0.459735	0.11515	3.99247	6.53878e-05	0.00188508
CBX7	1233.54	0.474166	0.118805	3.99113	6.57583e-05	0.00189145
C22orf39	980.947	0.500081	0.125358	3.98922	6.62905e-05	0.00190243
DHTKD1	2016.18	0.472809	0.118572	3.98752	6.67674e-05	0.00191146
WNK2	528.416	-0.872815	0.218914	-3.98702	6.69072e-05	0.00191146
GGA2	8106.3	-0.312364	0.0783588	-3.98633	6.71019e-05	0.00191271
ENO1	109031	-0.321937	0.0807716	-3.98577	6.72626e-05	0.00191298
SRRT	10291.2	-0.411331	0.103242	-3.98414	6.77243e-05	0.00192179
SGSH	1428.89	0.568817	0.1429	3.98054	6.87603e-05	0.00194582
PHB1	16814.1	-0.519825	0.130605	-3.98013	6.88788e-05	0.00194582
RPL26	25516.1	0.250135	0.0628768	3.97817	6.94471e-05	0.00195751
UMPS	3601.65	-0.312124	0.0785665	-3.97273	7.10524e-05	0.00199831
CBWD4P	251.791	0.777887	0.195898	3.97087	7.16108e-05	0.00200955
PPP5C	4773.43	-0.31964	0.0805311	-3.96914	7.21314e-05	0.00201968
NSDHL	1718.25	-0.495911	0.124986	-3.96774	7.25588e-05	0.00202716
TMBIM4	1574.02	0.41836	0.105462	3.96694	7.28027e-05	0.0020295
CTBS	740.303	0.670293	0.16903	3.96553	7.32332e-05	0.00203701
ZNF333	280.219	0.818926	0.206727	3.96139	7.45149e-05	0.00206812
NAMPT	18134.3	0.341416	0.0862089	3.96033	7.48465e-05	0.00207277
TSR2	2256.61	-0.475625	0.120367	-3.95145	7.76794e-05	0.00214653
CCDC86	6235.61	-0.382638	0.0968544	-3.95065	7.79396e-05	0.00214903
MSH6	7694.79	-0.264599	0.0669978	-3.94937	7.83583e-05	0.00215588
UPF2	4001.33	-0.351211	0.0890462	-3.94414	8.00871e-05	0.00219866
GATAD1	1056.78	0.53432	0.135496	3.94343	8.03251e-05	0.00220042
MRPL49	4285.81	-0.339671	0.0861665	-3.94203	8.07939e-05	0.00220372
MTHFD1L	4572.96	0.474899	0.120469	3.9421	8.07728e-05	0.00220372
GPATCH4	10632.7	-0.514326	0.130564	-3.93927	8.17283e-05	0.00221612
CCDC57	1602.42	0.337885	0.0857763	3.93914	8.17736e-05	0.00221612
KRCC1	698.611	0.74694	0.1896	3.93956	8.16302e-05	0.00221612
POLR2E	8361.6	-0.411583	0.104595	-3.935	8.31974e-05	0.00224791
CGN	756.953	-0.874676	0.222298	-3.9347	8.33022e-05	0.00224791
TPD52	8394.4	0.258032	0.0656162	3.93244	8.40893e-05	0.00226433
MYO7A	222.847	-1.30143	0.331731	-3.92314	8.74007e-05	0.0023485
DDX39A	8294.89	-0.360819	0.0920835	-3.91839	8.91422e-05	0.00239022
MRPL4	4414.89	-0.350697	0.0895897	-3.91448	9.05978e-05	0.00242411
SNRNP25	2848.19	-0.427327	0.109289	-3.91005	9.22781e-05	0.00245683
RANBP2	8613.48	-0.287799	0.073611	-3.90972	9.24028e-05	0.00245683
SLC6A9	2392.74	2.29913	0.587905	3.91072	9.20204e-05	0.00245683
APOL2	3252.48	-0.493277	0.126243	-3.90737	9.33044e-05	0.0024756
TTC17	5248.36	0.291025	0.0745402	3.90426	9.45134e-05	0.00250243
ICA1	1175.63	0.810912	0.207839	3.90164	9.5545e-05	0.00252446
CZIB	1055.68	0.426875	0.109507	3.89815	9.69302e-05	0.00255573
EIF5A	28451.5	-0.439763	0.112969	-3.89278	9.91007e-05	0.00260752
NOP53	10515.3	0.395542	0.101686	3.88984	0.000100311	0.0026339
TUBA1C	11507.6	-0.354133	0.0911064	-3.88703	0.00010148	0.00265907
C1GALT1C1	984.446	-0.448881	0.115762	-3.87761	0.000105489	0.00274149
LAMP2	6871.87	0.242409	0.062508	3.87804	0.0001053	0.00274149
SRCAP	9434.69	-0.246692	0.0636264	-3.87719	0.000105669	0.00274149
DTWD1	1482.59	0.374856	0.0966904	3.87687	0.000105809	0.00274149
RRP36	2758.64	-0.349384	0.0900917	-3.8781	0.000105276	0.00274149
SLC12A2-DT	819.258	0.543614	0.140283	3.87511	0.000106575	0.00274149
TTC37	8545.38	0.232251	0.0599339	3.87511	0.000106575	0.00274149
ODC1	37011.5	-0.302585	0.0780592	-3.87635	0.000106035	0.00274149
AHCYL1	5813.52	0.421469	0.108747	3.8757	0.000106318	0.00274149
PSMD11	12958.4	-0.320823	0.0828287	-3.87333	0.00010736	0.00275608
ELOA	4077.86	-0.356834	0.0921383	-3.8728	0.00010759	0.00275639
EED	2259.05	-0.391723	0.101224	-3.86985	0.0001089	0.00278432
ARHGAP18	3229.68	0.286995	0.0741871	3.86853	0.000109495	0.00278826
CARF	353.169	0.949471	0.245431	3.86859	0.000109468	0.00278826
MGAT5	11402.5	-0.302564	0.0782814	-3.86508	0.000111054	0.00282228
RPL3	85909.8	0.270166	0.0699427	3.86268	0.000112151	0.00284287
NDUFS5	8456.87	-0.252924	0.065485	-3.86233	0.000112313	0.00284287
POLR1A	6132.35	-0.334585	0.0866624	-3.86078	0.000113025	0.00285518
FARSA	8280.35	-0.341952	0.0886251	-3.85841	0.000114128	0.0028773
TMEM254	593.314	0.580855	0.150628	3.85622	0.000115154	0.0028974
AIG1	611.007	0.723501	0.187683	3.8549	0.000115776	0.00290201
NOP16	3122.46	-0.451461	0.117115	-3.85486	0.000115796	0.00290201
CLEC7A	8122.4	0.457759	0.118889	3.8503	0.000117975	0.00294143
RANBP9	3716.3	0.286221	0.0743411	3.85011	0.000118066	0.00294143
SNHG8	2202.14	0.392719	0.101978	3.85101	0.000117629	0.00294143
TNKS1BP1	2330.24	0.435441	0.11318	3.84732	0.000119417	0.00296342
THOC3	3093.73	-0.371055	0.0964393	-3.84755	0.000119304	0.00296342
CYP51A1	9243.43	-0.298547	0.0776552	-3.84452	0.00012079	0.00299162
PPP2R1B	6986.85	-0.430548	0.112106	-3.84055	0.000122758	0.00303444
BBC3	497.626	0.537699	0.14003	3.83989	0.000123087	0.00303663
HOMER3	1654.87	0.535258	0.139457	3.83817	0.000123957	0.00305214
CALM1	9454.16	-0.243217	0.0633777	-3.83758	0.000124254	0.0030535
FAM133B	1233.14	-0.446486	0.116426	-3.83493	0.0001256	0.00308061
DNAH17	124.865	1.73475	0.452531	3.83343	0.000126368	0.00309344
PSMD6	5320.98	-0.319549	0.0833811	-3.8324	0.000126901	0.00310049
LSG1	4952.39	-0.317724	0.0829638	-3.82968	0.000128312	0.00312895
PDGFB	854.674	-0.973522	0.254238	-3.82918	0.000128573	0.00312927
PMPCA	6174.4	-0.305572	0.0798252	-3.82802	0.000129178	0.00313796
KLF12	990.7	0.437749	0.114375	3.8273	0.000129554	0.00314107
CTNNBIP1	309.532	0.686186	0.17934	3.82616	0.000130157	0.00314964
CTSS	5960.95	0.32246	0.0843497	3.8229	0.000131894	0.00318199
LUZP1	1566.63	-0.342905	0.0897021	-3.8227	0.000131996	0.00318199
RBM3	9352.53	0.271381	0.0710137	3.82153	0.000132627	0.00318506
AHNAK	10885.5	-0.475058	0.1243	-3.82186	0.00013245	0.00318506
UGGT2	1323.69	0.533741	0.13981	3.81762	0.000134745	0.0032298
TASL	1575.32	-0.629697	0.165212	-3.81145	0.000138153	0.00330522
PLXDC2	439.993	1.48762	0.390578	3.80877	0.000139661	0.003335
PLPP5	513.625	0.527725	0.138594	3.80771	0.000140257	0.00334292
CHD3	6434.07	-0.313884	0.0824502	-3.80696	0.000140686	0.00334686
IKBKE	1216.93	-0.436486	0.114695	-3.80561	0.000141456	0.00335884
C1QTNF6	198.32	1.31352	0.345544	3.80132	0.000143929	0.00341117
SPG11	2047.88	0.481172	0.126632	3.79978	0.000144826	0.00342602
NCL	86339.1	-0.460416	0.121198	-3.79887	0.000145358	0.00343219
TWNK	3801.89	-0.513511	0.135237	-3.79711	0.000146395	0.00343742
FABP5	4436.54	-0.578535	0.152356	-3.79726	0.000146302	0.00343742
MRPL20	3421.31	-0.326229	0.0858958	-3.79796	0.00014589	0.00343742
TUBA1B	60429	-0.325765	0.0858346	-3.79526	0.000147486	0.00345664
TMC6	4772.27	0.250861	0.0661174	3.79418	0.000148135	0.00345904
SLFN5	251.047	1.12207	0.295704	3.79458	0.000147896	0.00345904
DESI1	8068.01	0.385505	0.101669	3.79178	0.000149574	0.0034862
DDX19A	4964.06	-0.261997	0.0691613	-3.7882	0.000151742	0.00353022
ACIN1	8093.55	-0.338827	0.0894558	-3.78765	0.000152082	0.00353165
MDM4	2666.98	0.321037	0.0847938	3.78609	0.000153035	0.00354728
SCD5	692.039	-0.467784	0.123596	-3.78479	0.000153841	0.00355943
MPPE1	666.168	0.476278	0.125929	3.78211	0.000155507	0.00359142
URB1	4815.14	-0.309139	0.0817768	-3.78028	0.000156651	0.00360881
KDM2A	9294.33	-0.272392	0.07207	-3.77954	0.000157115	0.00360881
PRDX1	25181.9	-0.539551	0.142745	-3.77982	0.000156941	0.00360881
IQCB1	3014.87	0.352821	0.0933968	3.77766	0.000158308	0.00362962
RRS1	3182	-0.458133	0.121317	-3.77634	0.000159149	0.0036423
STEAP1	468.947	0.903077	0.239404	3.77219	0.000161824	0.00369682
EMC3	2841.31	-0.295331	0.0783216	-3.77074	0.000162762	0.00371157
BCLAF1	10780.3	-0.261938	0.0694814	-3.76989	0.000163317	0.00371752
CITED2	2052.16	-0.446367	0.11842	-3.76937	0.000163662	0.00371868
IP6K1	3060.4	-0.274375	0.0727996	-3.7689	0.000163966	0.0037189
OTUD1	541.57	0.671533	0.178343	3.76541	0.000166277	0.00376458
RANBP1	9474.43	-0.367922	0.097736	-3.76445	0.000166917	0.00377233
RAE1	2206.28	-0.368625	0.0979406	-3.76376	0.000167378	0.003776
RC3H1	1766.91	-0.34398	0.091428	-3.7623	0.000168356	0.00378541
NASP	15425	-0.330979	0.0879738	-3.76225	0.000168393	0.00378541
MCM10	3921.84	-0.474154	0.126064	-3.76122	0.000169087	0.00378784
FLJ46875	106.255	1.25875	0.334668	3.7612	0.0001691	0.00378784
IDH3B	5420.52	-0.310767	0.0826715	-3.75906	0.000170556	0.0038137
AOPEP	489.718	-0.610648	0.162611	-3.75527	0.000173154	0.00386497
PRDM10	1179.43	-0.430214	0.114657	-3.75219	0.000175295	0.00390588
RAB3D	1493	0.439806	0.117254	3.75088	0.000176213	0.00391943
UBE2N	5331.27	-0.315541	0.084147	-3.74987	0.000176923	0.00392831
ZBTB40	2894.95	-0.333417	0.0889352	-3.74898	0.000177553	0.00393539
PSMC4	7050.01	-0.365698	0.0976122	-3.74644	0.000179361	0.00396853
TCP1	24068.2	-0.397152	0.106022	-3.74596	0.000179708	0.00396925
ENOSF1	2878.34	0.411215	0.109838	3.74383	0.000181236	0.00398952
ZNF277	873.992	0.477385	0.127513	3.7438	0.000181256	0.00398952
PLOD1	5050.37	-0.368504	0.0984885	-3.74159	0.00018286	0.00401785
STX16	2769.24	0.401703	0.107466	3.73795	0.000185524	0.00406931
SUCLG2	3585.4	0.270035	0.072278	3.73606	0.000186924	0.00409293
TTLL1	85.025	1.74272	0.466648	3.73455	0.000188055	0.00411057
NOL6	4698.1	-0.362655	0.0971325	-3.73361	0.000188757	0.00411881
FASN	25225.5	-0.408011	0.109309	-3.73263	0.000189494	0.00412777
CCT6A	23107.7	-0.397634	0.106677	-3.72744	0.000193432	0.00420632
RPL32	20889.4	0.224301	0.0602019	3.7258	0.000194694	0.0042265
UBE2L3	5979.63	-0.374391	0.100501	-3.72524	0.000195127	0.00422865
POLR2L	2611.35	-0.349342	0.0938055	-3.72411	0.000196005	0.00424042
NARF	3140.54	-0.294362	0.0791011	-3.72133	0.000198172	0.00427998
CBS	832.901	0.702619	0.188947	3.7186	0.000200329	0.00428705
ITPKC	352.59	0.724435	0.194764	3.71954	0.000199583	0.00428705
EXOSC8	2444.36	0.300532	0.0807991	3.7195	0.000199619	0.00428705
SYNCRIP	25898.6	-0.327335	0.0880305	-3.71842	0.00020047	0.00428705
C4orf33	628.933	0.692731	0.186301	3.71835	0.000200532	0.00428705
DENND4B	4588.26	0.373919	0.100552	3.71866	0.00020028	0.00428705
CDK5RAP3	8105.6	0.314278	0.0845632	3.71649	0.000202012	0.00431141
TPM3P9	545.381	-0.534514	0.143914	-3.71413	0.000203905	0.00434448
TRAM1	13139.3	0.243764	0.0656774	3.71154	0.000206006	0.00438187
BACH1	3412.93	0.265967	0.0717057	3.70915	0.000207958	0.00441597
HELZ	3321.23	-0.311135	0.0839099	-3.70797	0.00020893	0.00442917
NOLC1	21856.4	-0.273771	0.0738864	-3.7053	0.00021114	0.00446108
SCARB2	11644.3	0.314214	0.0847943	3.70561	0.000210886	0.00446108
INHBE	676.821	3.27785	0.884772	3.70474	0.000211607	0.0044635
CHD2	5746.87	0.309276	0.0835343	3.70238	0.000213585	0.00449773
PIGP	503.802	0.556675	0.150392	3.70149	0.000214336	0.00450604
IL10RB	1507.17	0.347628	0.093954	3.69998	0.00021562	0.00452551
NOP2	5571.36	-0.303968	0.0822788	-3.69436	0.000220441	0.00461904
IRAK4	1460.67	0.348223	0.0943187	3.69198	0.000222517	0.00465483
KLF9	664.298	0.453284	0.122815	3.69079	0.00022356	0.00466894
LDLR	4576.15	-0.331641	0.0898839	-3.68966	0.000224556	0.00468201
NME1	1837	-0.337146	0.0913991	-3.68872	0.000225385	0.00469156
SCPEP1	5125.03	0.266788	0.0723548	3.68722	0.000226715	0.00471151
SON	22206.1	-0.243579	0.0661129	-3.68429	0.00022934	0.00475824
CSE1L	15032.7	-0.335401	0.0910477	-3.6838	0.000229787	0.00475971
MRM2	2401.28	-0.377212	0.102432	-3.68257	0.00023089	0.00477475
PSME3	15399.9	-0.329691	0.0895612	-3.68118	0.00023216	0.00479318
SIL1	1872.03	0.344374	0.0936595	3.67687	0.000236111	0.00486681
GNS	5068.12	0.449209	0.122284	3.67348	0.000239267	0.00492384
RALY	9476.89	-0.284616	0.0775547	-3.66987	0.000242669	0.00498575
LINC00888	627.5	0.586478	0.159838	3.6692	0.000243314	0.00499089
TMSB10	9315.23	-0.232595	0.0634011	-3.66863	0.000243852	0.00499384
ISL2	346.444	0.734963	0.200418	3.66715	0.000245269	0.00501473
C2orf74-DT	533.605	0.586314	0.159907	3.6666	0.000245798	0.00501745
ARSG	470.228	0.800151	0.218496	3.66209	0.000250164	0.00509015
GCN1	14459.9	-0.209895	0.0573099	-3.66245	0.000249811	0.00509015
POLR2F	2712.79	-0.445831	0.121906	-3.65716	0.000255023	0.00518069
RUBCNL	621.586	-0.619039	0.169387	-3.65458	0.000257606	0.00521643
GLB1	2906.27	0.263309	0.0720469	3.65469	0.000257492	0.00521643
PSMD12	5628.82	-0.35374	0.0968334	-3.65308	0.000259112	0.00523854
FLNB	1381.69	-0.413596	0.113342	-3.6491	0.000263159	0.00531187
ASH2L	3649.65	0.293306	0.0803897	3.64855	0.000263724	0.0053148
LOC100130691	126.885	0.955622	0.261963	3.64792	0.00026437	0.00531934
FRMD3	1014.71	-1.06261	0.291451	-3.64592	0.000266438	0.00535244
BBS2	1274.54	0.42196	0.115761	3.6451	0.000267285	0.00536096
SH3KBP1	2408.73	0.712053	0.195518	3.64188	0.000270657	0.00539118
DYRK2	2799.4	-0.525413	0.144255	-3.64226	0.000270253	0.00539118
PSAP	34444.1	0.31407	0.0862437	3.64166	0.000270889	0.00539118
TRA2A	4188.81	-0.292441	0.0803051	-3.64163	0.000270922	0.00539118
URB2	2598.34	-0.368115	0.101042	-3.6432	0.000269268	0.00539118
PINX1	1878.26	-0.460246	0.126522	-3.63769	0.000275099	0.00545714
U2AF2	13176.8	-0.370741	0.101912	-3.63785	0.000274921	0.00545714
RPS3A	53052.9	0.278425	0.0765541	3.63697	0.000275869	0.00546385
NSFL1C	4643.37	-0.283542	0.0780201	-3.63421	0.000278831	0.00551388
SOD1	16690.4	-0.279518	0.0769748	-3.63129	0.000282007	0.00555932
CCNB1	9851.13	-0.414367	0.114109	-3.63134	0.000281952	0.00555932
LDHAP4	185.735	-0.843001	0.232226	-3.63008	0.000283332	0.00557674
XYLT1	1012.18	1.0384	0.286201	3.62822	0.000285386	0.00558921
SPTLC3	537.392	-1.0179	0.280547	-3.62826	0.000285341	0.00558921
ALG1	1206.79	-0.377903	0.104166	-3.6279	0.000285732	0.00558921
AFAP1L2	98.5217	-1.67483	0.46153	-3.62886	0.00028468	0.00558921
HNRNPR	23813.1	-0.371066	0.102334	-3.62603	0.000287814	0.00562125
KPNA2	15183.8	-0.364404	0.100512	-3.62547	0.00028844	0.00562481
ZNFX1	1178.2	-0.386419	0.106645	-3.62341	0.000290739	0.00566091
KCTD12	2201.95	-0.467589	0.129075	-3.6226	0.000291659	0.0056701
EIF5B	16953.7	-0.423718	0.117005	-3.62135	0.000293067	0.00568873
NDUFA4L2	213.69	1.78155	0.492018	3.6209	0.000293577	0.00568984
KLHL12	3814.23	0.236742	0.0653891	3.62051	0.000294023	0.00568984
RBM4	1642.9	-0.382786	0.105775	-3.61886	0.000295906	0.00571232
SLC33A1	3824.99	0.352005	0.097274	3.6187	0.000296087	0.00571232
P4HTM	1346.23	0.431278	0.119264	3.61617	0.000298995	0.00575963
PIGX	2017.05	0.292199	0.0808448	3.61433	0.00030113	0.00579194
EIF4E2	3016.61	-0.432583	0.119882	-3.6084	0.00030809	0.00591682
DCTPP1	4276.95	-0.496805	0.137721	-3.60732	0.000309376	0.00593252
HNRNPU	47085.1	-0.353971	0.0981459	-3.60658	0.000310261	0.00594049
GOT1	3375.74	0.447376	0.124087	3.60533	0.000311757	0.00595362
HSP90AB3P	287.817	-0.652517	0.180992	-3.60522	0.000311888	0.00595362
GALNT1	4325.02	0.397787	0.110416	3.60262	0.000315021	0.00598976
DCAKD	1349.17	0.389745	0.108188	3.60248	0.000315201	0.00598976
PTPRVP	179.902	1.13408	0.314739	3.60324	0.000314271	0.00598976
LOC102724250	610.261	0.598032	0.166125	3.5999	0.000318337	0.00601633
EXD3	267.929	0.735284	0.204216	3.60051	0.000317591	0.00601633
POLR1C	3371.67	-0.381275	0.105916	-3.59977	0.000318501	0.00601633
LYPLA2	3421.35	-0.340866	0.0946855	-3.59998	0.000318239	0.00601633
POLR2B	10876.2	-0.302263	0.0840086	-3.598	0.000320668	0.00604825
TNFAIP8	2980.38	0.471874	0.131184	3.59704	0.000321854	0.0060546
XPO1	17708.8	-0.318669	0.0885942	-3.59696	0.000321961	0.0060546
DENND3-AS1	193.488	0.970328	0.269962	3.59431	0.000325253	0.00610742
PRELID1	5647.46	-0.302367	0.084143	-3.59349	0.00032628	0.00611305
ANXA6	10356.1	-0.349971	0.0973955	-3.5933	0.000326519	0.00611305
UBE2QL1	2342	0.676241	0.188228	3.59266	0.000327314	0.00611384
PTGES3	26775.1	-0.332382	0.0925312	-3.59211	0.00032801	0.00611384
NR3C1	6863.5	0.390287	0.108642	3.5924	0.000327648	0.00611384
UTS2R	689.876	-0.633995	0.176546	-3.5911	0.000329287	0.00611961
LETM1	6090.54	-0.348837	0.0971298	-3.59145	0.000328844	0.00611961
THAP9-AS1	1642.81	0.43906	0.122319	3.58947	0.000331353	0.00614897
G3BP1	17037.5	-0.322522	0.0899695	-3.58479	0.000337347	0.00625105
COLGALT2	884.807	1.06966	0.298523	3.58316	0.000339462	0.00628104
SQSTM1	19760.8	0.319003	0.0890885	3.58074	0.000342622	0.00633025
CLTC	25788.6	-0.231151	0.0645635	-3.58021	0.000343317	0.00633384
RRP15	2978	-0.379341	0.105984	-3.57923	0.000344604	0.00634833
BEST3	546.72	-0.705386	0.197131	-3.57826	0.00034589	0.00636277
CEBPZ	4236.49	-0.33654	0.0940622	-3.57784	0.00034644	0.00636363
EWSR1	21278.2	-0.278932	0.077995	-3.57629	0.000348511	0.00638625
CUL9	2144.64	0.310173	0.0867335	3.57616	0.000348681	0.00638625
SLCO4A1	2791.43	-0.259774	0.0726547	-3.57546	0.000349614	0.0063941
EIF1AD	2666.77	-0.321286	0.0898899	-3.57421	0.000351283	0.00639688
PSMC2	8109.87	-0.309093	0.0864694	-3.57459	0.000350771	0.00639688
TOMM6	6906.73	-0.345746	0.0967334	-3.57422	0.00035128	0.00639688
TRA2B	13473.5	-0.289355	0.0809907	-3.57269	0.000353334	0.00642499
CCDC137	2120.93	-0.438188	0.122672	-3.57202	0.000354234	0.00643211
MPHOSPH10	4616.25	-0.357363	0.100065	-3.57132	0.000355188	0.00644021
ZNF275	2017.33	0.444224	0.12447	3.56894	0.000358435	0.00647126
ALYREF	5831.71	-0.411293	0.115235	-3.56917	0.000358111	0.00647126
LOC124901097	108.216	1.97971	0.554636	3.56938	0.000357824	0.00647126
RPL15	40791.8	0.213269	0.0597634	3.56855	0.000358965	0.00647161
CYP2R1	1296.64	0.679289	0.190389	3.5679	0.000359858	0.00647847
ARRB1	173.527	-1.15042	0.32255	-3.56665	0.000361575	0.00650014
DDB1	21496.8	-0.254935	0.0715768	-3.5617	0.000368457	0.00661445
TRIB3	4219.64	1.48953	0.418332	3.56064	0.000369946	0.00663178
AP1AR	1847.57	0.344229	0.0966892	3.56016	0.000370632	0.00663468
AMER1	1052.97	-0.442814	0.124408	-3.55936	0.000371756	0.00664539
TFIP11	2773.91	-0.356112	0.100184	-3.5546	0.000378557	0.00675743
ATAD3A	5121.62	-0.326722	0.0919583	-3.55293	0.000380963	0.0067908
MED8	2376.86	0.295892	0.0833213	3.55122	0.000383453	0.00682558
CCNL2	8348.43	0.44623	0.125695	3.55009	0.000385093	0.00684514
CFL1	34356.5	-0.243641	0.0686531	-3.54887	0.000386895	0.00686403
NAT10	6374.01	-0.249539	0.0703271	-3.54826	0.000387783	0.00686403
PRRC2C	16118.1	-0.286864	0.0808399	-3.54854	0.000387373	0.00686403
DDX47	3051.55	-0.387105	0.109185	-3.54539	0.000392032	0.00692955
NOL8	3968.2	-0.271895	0.0767305	-3.54351	0.000394839	0.00694038
CCDC159	384.622	0.605413	0.170844	3.54366	0.000394621	0.00694038
ZEB1-AS1	383.11	0.641553	0.181045	3.54361	0.000394695	0.00694038
ACTL8	6201.08	-0.683299	0.192784	-3.54438	0.000393541	0.00694038
TSR1	6739.75	-0.340617	0.0961704	-3.54181	0.000397398	0.00697568
SLC29A1	9457.3	-0.272791	0.0770471	-3.54057	0.000399268	0.00699881
SDCBP	4072.95	0.390978	0.110458	3.53961	0.000400725	0.00701422
KLHL21	3869.36	-0.2877	0.0812882	-3.53926	0.000401256	0.00701422
RPLP1	35141.4	0.183931	0.0519924	3.53765	0.00040371	0.00703921
SMG7	10975.9	-0.218187	0.0616767	-3.53759	0.000403798	0.00703921
CDC123	6546.23	-0.320984	0.0907564	-3.53677	0.000405056	0.00705142
SNRNP70	10673.4	-0.323664	0.0915731	-3.53448	0.000408575	0.00710292
INCENP	6223.31	-0.369218	0.104493	-3.53344	0.000410189	0.0071212
C20orf27	2222.26	-0.365615	0.103509	-3.53221	0.000412098	0.00714453
XBP1	29662.1	0.186532	0.0528361	3.53039	0.000414946	0.00718408
PARP3	756.032	0.509246	0.144303	3.529	0.000417141	0.0072122
VDAC3	11289	-0.250378	0.0710263	-3.52515	0.000423242	0.00730771
RHOT1	2511.13	0.347623	0.0986472	3.5239	0.00042525	0.00732265
HNRNPF	17573.7	-0.265757	0.0754159	-3.52389	0.000425264	0.00732265
USP32P3	10384.4	0.380545	0.108014	3.52312	0.000426493	0.00732407
SNRPF	3002.55	-0.275616	0.0782335	-3.52299	0.00042671	0.00732407
STRBP	6419.05	0.435638	0.123689	3.52204	0.00042824	0.00732407
VPS37A	1968.6	0.404117	0.114732	3.52226	0.000427892	0.00732407
NOP58	12014.7	-0.308889	0.0876978	-3.5222	0.000427976	0.00732407
MFSD6	2283.68	0.302942	0.0860345	3.52117	0.000429643	0.00733814
RCC1	8081.29	-0.412198	0.117085	-3.52051	0.00043072	0.00734662
ALDH1L2	4139.24	1.85025	0.525914	3.51816	0.000434549	0.00740195
CCDC191	219.077	0.721463	0.205125	3.51719	0.000436146	0.00741917
HNRNPAB	15396.4	-0.376547	0.107083	-3.51639	0.000437459	0.00743151
LAS1L	6016.73	-0.361958	0.103017	-3.51359	0.0004421	0.00749418
ALDH18A1	6480.24	-0.249007	0.0708725	-3.51345	0.000442332	0.00749418
PSMC5	7883.99	-0.284629	0.081021	-3.51303	0.000443028	0.00749594
GTPBP4	7855.56	-0.32445	0.0923669	-3.51263	0.000443703	0.00749734
FECH	4243.35	0.52903	0.15074	3.50954	0.00044888	0.00757471
XRCC5	21423.4	-0.261837	0.074615	-3.50917	0.000449508	0.0075752
ELAC2	7469.18	-0.330924	0.0943399	-3.50779	0.000451847	0.00760441
TARBP1	1940.42	0.382006	0.108913	3.50744	0.000452443	0.00760441
BLVRA	2093.48	-0.433	0.123476	-3.50676	0.000453604	0.0076138
PODXL2	1937.46	-0.495363	0.14131	-3.5055	0.000455756	0.00763979
OXR1	5401.02	0.275607	0.0786821	3.50279	0.000460406	0.00770753
RHOQ	1174.9	0.506361	0.144636	3.50093	0.000463632	0.0077513
CD99L2	2367.56	0.345082	0.09861	3.49946	0.000466196	0.00778388
SUPT16H	16400.3	-0.334404	0.0956338	-3.49671	0.000471033	0.00785428
GDF11	1080.51	-0.475802	0.136119	-3.49549	0.0004732	0.00788003
DNAJC11	4359.66	-0.370516	0.106057	-3.49357	0.000476615	0.00792646
PTBP1	18490.9	-0.28821	0.0825259	-3.49236	0.000478764	0.0079442
BICD2	4418.74	-0.278357	0.0797067	-3.49227	0.000478937	0.0079442
CHMP4B	12948.6	-0.345308	0.0989357	-3.49023	0.000482606	0.00799459
RPS12	17086.8	0.257797	0.0739127	3.48786	0.000486908	0.0080553
CHD4	21183.9	-0.25052	0.0718422	-3.48708	0.000488317	0.00806239
EIF4A2	29125	0.214009	0.0613748	3.48692	0.000488611	0.00806239
OAS2	750.287	0.494941	0.141969	3.48625	0.000489838	0.00807211
COL9A2	863.609	0.530428	0.152172	3.4857	0.000490846	0.00807822
CCDC124	4737.59	-0.523952	0.150376	-3.48429	0.000493451	0.00811053
CIAPIN1	3954.03	-0.352877	0.101351	-3.48171	0.000498217	0.00817826
AURKAIP1	3707.6	-0.314097	0.0902276	-3.48117	0.000499234	0.00818434
GOT2	14093.2	-0.286174	0.0822294	-3.4802	0.000501047	0.00820343
SLC4A4	1332.78	-0.663194	0.190771	-3.47639	0.00050821	0.00830352
SLC6A6	3985.87	-0.50614	0.145599	-3.47625	0.000508472	0.00830352
SEPTIN7P13	328.894	0.826776	0.237888	3.47548	0.000509936	0.00831669
ERCC6L	1066.25	-0.45903	0.132108	-3.47467	0.000511485	0.00832342
MYL12A	4222.16	0.369679	0.106395	3.47457	0.000511664	0.00832342
CBLN2	400.239	-0.98189	0.282625	-3.47418	0.000512422	0.00832506
BAMBI	151.727	1.88133	0.541621	3.47353	0.000513669	0.0083346
PARP6	1790.69	0.403495	0.116222	3.47176	0.000517062	0.00837891
FUBP1	10417.8	-0.242421	0.0698411	-3.47104	0.000518449	0.00839065
LOC124900547	956.139	0.404796	0.116659	3.46992	0.000520611	0.00841488
CXCL10	513.665	-1.20415	0.347115	-3.46901	0.000522382	0.00843275
CASTOR2	533.773	-0.62133	0.179139	-3.46842	0.000523533	0.00844055
EMP2	2522.48	-0.601996	0.173683	-3.46605	0.000528165	0.0085044
PTMA	131940	-0.390191	0.112597	-3.46537	0.000529493	0.00851121
PPIG	9198.46	-0.397479	0.114708	-3.46515	0.000529933	0.00851121
OXLD1	1123.37	0.497584	0.143779	3.46075	0.000538669	0.00864056
AMFR	3083.36	0.261966	0.0757096	3.46015	0.000539881	0.00864903
POLD2	11467.8	-0.206845	0.0598785	-3.45442	0.000551487	0.00881407
GNL2	7499.62	-0.27676	0.0801189	-3.45437	0.000551576	0.00881407
NMT1	9125.45	-0.257602	0.0745908	-3.45354	0.000553283	0.00883019
TECPR1	1543.72	0.325592	0.0943306	3.45161	0.00055726	0.00887301
RNF145	3674.22	-0.230281	0.0667181	-3.45155	0.000557368	0.00887301
MACROD1	1521.89	0.368687	0.106855	3.45035	0.000559864	0.00889039
MSH2	5508.75	-0.291062	0.0843499	-3.45065	0.000559234	0.00889039
GYPC	695.699	0.641762	0.186035	3.44968	0.000561249	0.00890121
ZC3H15	7537.92	-0.343084	0.0994663	-3.44925	0.000562152	0.00890438
TNFAIP2	770.134	0.593583	0.172247	3.44611	0.000568714	0.00898195
NSMAF	3182.28	0.337217	0.097855	3.44609	0.000568768	0.00898195
LOC105373424	147.82	0.94977	0.275624	3.44589	0.000569179	0.00898195
EIF4B	48508.6	0.205825	0.0597422	3.44521	0.000570607	0.00899328
LRWD1	1947.43	-0.441546	0.128239	-3.44314	0.000575003	0.00905129
HSDL1	2499.06	0.3074	0.0892918	3.44265	0.000576042	0.00905638
TAGLN2	24713	-0.245323	0.0712861	-3.44139	0.000578724	0.00908726
NR1D2	1163.63	0.368016	0.106964	3.44056	0.000580511	0.00910403
PTRH2	1644.67	-0.355601	0.103388	-3.43948	0.00058284	0.00912924
BAZ2A	8435.43	-0.195643	0.0568943	-3.43871	0.000584492	0.0091438
VMAC	323.66	0.605788	0.176293	3.43626	0.000589794	0.00921535
MBD6	2486.18	0.461577	0.134355	3.4355	0.000591451	0.00922985
UTP14A	2860.62	-0.332892	0.0969217	-3.43465	0.000593319	0.00923622
COQ8A	3381.08	-0.337238	0.0981816	-3.43484	0.000592909	0.00923622
UFD1	3318.37	-0.2915	0.0849045	-3.43327	0.000596345	0.00927192
MFAP1	3374.96	-0.445066	0.129709	-3.43126	0.00060079	0.00932957
SCD	43328	-0.252469	0.0735984	-3.43035	0.000602792	0.00934919
MBOAT1	3048.13	0.400487	0.116795	3.42897	0.000605875	0.0093855
ZCCHC7	1380.58	0.341611	0.0997182	3.42576	0.000613085	0.009474
NCSTN	6097.61	0.288923	0.0843338	3.42594	0.000612671	0.009474
C1RL	199.769	0.874123	0.255214	3.42505	0.000614681	0.00948708
ACTR1A	3152.36	-0.276079	0.0806629	-3.42263	0.000620184	0.00956035
PLXNC1	4314.56	0.362207	0.106017	3.41651	0.000634304	0.00975426
SMAP2	9242.84	0.208742	0.0610976	3.41654	0.000634227	0.00975426
BAK1	2394.74	-0.415938	0.121854	-3.41343	0.000641513	0.00985314
BMS1	5672.75	-0.353542	0.103603	-3.41247	0.000643775	0.00987589
GMNN	3385.53	-0.283695	0.0831838	-3.41046	0.000648526	0.00993674
GFPT1	5299.94	0.452198	0.132617	3.4098	0.000650099	0.00994879
STX10	1856.84	-0.333173	0.0977709	-3.40769	0.000655151	0.010014
TRAPPC6A	471.934	0.604382	0.177383	3.40722	0.000656289	0.0100193
RAB3GAP1	5116.7	0.405794	0.119137	3.40612	0.000658932	0.0100475
DHX37	3758.46	-0.46335	0.136144	-3.40338	0.00066558	0.0101144
GLUD1	8206.33	0.216982	0.0637558	3.40332	0.000665714	0.0101144
TBRG4	5794.82	-0.261678	0.076886	-3.40346	0.000665378	0.0101144
TTI1	3674.61	-0.264302	0.0777717	-3.39843	0.00067773	0.0102846
FAM13B	1307.92	-0.369991	0.108886	-3.39796	0.000678909	0.0102902
ITGAL	8572.48	0.476146	0.140184	3.39657	0.00068235	0.0103296
LLPH	3050.21	-0.457806	0.134797	-3.39626	0.000683145	0.0103296
AGBL5	1542.56	0.309153	0.0910659	3.39482	0.00068673	0.0103714
UBB	29149.1	-0.449886	0.132563	-3.39375	0.000689421	0.0103997
CXXC1	6785.25	-0.315352	0.0929873	-3.39135	0.000695494	0.0104539
RNF41	1999.92	0.521265	0.15369	3.39167	0.000694671	0.0104539
CREB3L2	4543.69	0.59571	0.175636	3.39173	0.000694537	0.0104539
RACK1	51684.5	0.298891	0.0881516	3.39065	0.000697274	0.0104682
PLK1	8475.1	-0.370328	0.109254	-3.38959	0.000699963	0.0104961
CPD	6366.14	0.255614	0.0754297	3.38877	0.00070208	0.0105154
EDC4	7605.21	-0.252537	0.0745372	-3.38807	0.000703864	0.0105297
NUTF2	6500.05	-0.272874	0.080607	-3.38524	0.000711172	0.0106139
TRPM8	902.484	1.83855	0.543101	3.38528	0.000711056	0.0106139
PRPF3	6050.29	-0.296701	0.0877138	-3.3826	0.000718026	0.0107036
MCM7	17718.6	-0.342306	0.101206	-3.38227	0.000718895	0.0107039
FOXN3	4058.1	0.355282	0.105214	3.37675	0.000733472	0.0108953
MINDY3	1140.65	0.458111	0.135659	3.37692	0.000733012	0.0108953
RUSF1	2203.54	0.341935	0.101278	3.37619	0.000734975	0.0109049
YJU2B	1023.27	0.452198	0.133958	3.37566	0.000736382	0.0109129
RGS10	819.789	0.449815	0.133295	3.3746	0.000739242	0.0109425
SETD1A	3885.74	-0.287461	0.0852079	-3.37365	0.000741797	0.0109675
LOC124900275	919.041	0.574659	0.170367	3.37306	0.000743368	0.0109779
RPL30	23303.4	0.189061	0.0560669	3.37206	0.000746075	0.011005
SRSF2	16799.7	-0.210004	0.0622853	-3.37165	0.000747197	0.0110088
USP7	18236.6	-0.265554	0.0788651	-3.36719	0.00075939	0.0111754
LOC374443	320.672	0.805528	0.239331	3.36575	0.000763361	0.0112208
BUB1	12397.9	-0.296777	0.088218	-3.36413	0.00076784	0.0112735
LMBRD2	2766.7	0.437894	0.13022	3.36273	0.000771761	0.011318
KIAA2013	4123.08	-0.352864	0.105163	-3.3554	0.000792517	0.0116089
GLO1	9889.69	-0.2732	0.0814512	-3.35416	0.000796076	0.0116341
ATP11B	8392.42	0.237206	0.0707188	3.35422	0.0007959	0.0116341
IFI30	7206.95	-0.330347	0.0985002	-3.35377	0.000797182	0.0116368
CAPN15	4871.98	-0.324971	0.0969241	-3.35284	0.000799882	0.0116628
STEAP1B	395.188	-0.6121	0.182594	-3.35225	0.000801586	0.0116742
SLC7A6	3967.89	-0.273135	0.081504	-3.35119	0.000804656	0.011692
AAMP	4805.47	-0.294385	0.0878441	-3.35123	0.000804547	0.011692
CCT5	26789.2	-0.350309	0.104581	-3.34964	0.000809159	0.0117439
KLHL18	2117.54	-0.44088	0.131763	-3.346	0.000819857	0.0118856
DDX27	5483.7	-0.298704	0.0893512	-3.34303	0.000828691	0.0119725
CALR	64116.3	-0.328543	0.0982719	-3.34321	0.000828151	0.0119725
PSMB5	3080.44	-0.304928	0.0912054	-3.34331	0.000827844	0.0119725
MCM5	11362.5	-0.229932	0.0688122	-3.34144	0.000833453	0.0120276
SRSF1	30095.1	-0.257035	0.0769598	-3.33986	0.00083821	0.0120824
SUPT4H1	1624.46	-0.357739	0.107131	-3.33926	0.000840004	0.01209
PRPF40A	10942.8	-0.228445	0.0684226	-3.33874	0.000841601	0.01209
CD55	819.957	0.451555	0.135245	3.33879	0.000841431	0.01209
CFAP97	5094.13	0.317016	0.0949906	3.33734	0.000845832	0.012137
CCM2	2821.43	-0.284484	0.0852645	-3.33649	0.000848424	0.0121604
SPINDOC	1812.39	-0.316532	0.0949032	-3.33531	0.000852031	0.0121983
HNRNPL	14277	-0.317606	0.0952467	-3.33456	0.000854358	0.012204
ZNF678	792.846	0.432722	0.129763	3.33471	0.000853895	0.012204
RBM38	4167.3	-0.283431	0.0850301	-3.33331	0.000858199	0.0122451
CAMLG	1667.06	0.312836	0.0938779	3.33237	0.000861088	0.0122724
PDRG1	1210.62	-0.421686	0.126556	-3.33202	0.000862185	0.0122743
NRROS	2179.74	-0.313629	0.0942617	-3.32722	0.000877177	0.0124736
VDR	1573.4	-0.431668	0.12978	-3.32614	0.000880562	0.0125077
TRAF2	2259.76	-0.358649	0.107839	-3.32579	0.000881682	0.0125096
SLC38A2	12627.1	0.844812	0.254331	3.3217	0.000894697	0.0126801
TATDN1	2350.82	0.299808	0.0902859	3.32065	0.000898086	0.0126996
ATP2A2	16577.1	-0.219034	0.06596	-3.32071	0.00089789	0.0126996
RRP9	2941.12	-0.415506	0.125237	-3.31775	0.000907461	0.0128179
CGGBP1	5920.94	0.270174	0.0814592	3.31668	0.000910953	0.0128529
TMEM134	529.851	0.546696	0.164885	3.31563	0.000914383	0.0128726
LYAR	4306.27	-0.427538	0.128946	-3.31563	0.000914354	0.0128726
HINT3	909.513	0.353594	0.106661	3.31512	0.000916038	0.0128815
LRATD2	1481.8	1.47451	0.444826	3.3148	0.000917081	0.0128819
COG6	1086.47	0.395942	0.119492	3.31353	0.000921254	0.0129262
UTP25	2562.42	-0.305253	0.0921596	-3.31223	0.000925568	0.0129636
CACYBP	17465	-0.325287	0.0982114	-3.3121	0.000925969	0.0129636
CBX5	12738.3	0.275683	0.0832936	3.30977	0.000933727	0.0130433
ANAPC1	6021.12	-0.233915	0.0706737	-3.30979	0.000933645	0.0130433
NIPAL2	666.421	0.589807	0.178338	3.30725	0.000942174	0.0131468
RRP7A	3692.78	-0.430457	0.130227	-3.30543	0.000948307	0.0132178
RPL37	36563.4	0.199274	0.0602968	3.30488	0.000950181	0.0132294
COLGALT1	6397.5	-0.32241	0.0976189	-3.30274	0.000957457	0.0132747
SPATA20	307.236	0.64531	0.195359	3.3032	0.000955865	0.0132747
FGD4	2465.05	-0.318706	0.0964913	-3.30295	0.000956736	0.0132747
CLP1	1319.14	-0.352461	0.106719	-3.30269	0.000957633	0.0132747
APC	1952.28	-0.298907	0.0905471	-3.30112	0.000962982	0.0133199
YPEL5	701.28	0.502455	0.152207	3.30112	0.000963001	0.0133199
PSPC1	5148.06	-0.364785	0.110518	-3.30068	0.000964492	0.013326
MRPL18	4191.76	-0.326058	0.0988519	-3.29845	0.000972209	0.0134117
IFRD2	5403.15	-0.232274	0.0704229	-3.29827	0.000972816	0.0134117
CSNK1A1	6988.97	0.19766	0.0599584	3.29662	0.00097855	0.0134761
MUS81	2655.26	0.240967	0.0731195	3.29553	0.000982376	0.0135141
E2F2	6566.37	-0.252554	0.0766683	-3.29412	0.000987306	0.0135671
NUP93	5702.38	-0.2761	0.0838341	-3.29341	0.000989814	0.0135869
TICRR	2508.76	-0.275172	0.0835808	-3.29229	0.000993766	0.0135969
DCAF17	1716.8	0.271325	0.082403	3.29267	0.000992424	0.0135969
DDX1	11330.2	-0.284524	0.0864163	-3.29248	0.000993069	0.0135969
HEATR1	6485.15	-0.232227	0.0705508	-3.29163	0.000996083	0.0136139
UTP4	3465.25	-0.377013	0.114563	-3.29087	0.000998776	0.0136212
CCAR2	5796.53	-0.267678	0.0813372	-3.29097	0.000998434	0.0136212
HSD17B10	5410.28	-0.240114	0.0729798	-3.29014	0.00100136	0.0136418
MCM2	15674.5	-0.25626	0.0779136	-3.28902	0.00100535	0.0136814
AHCTF1	6518.97	-0.250618	0.0762131	-3.28839	0.00100764	0.0136978
COPA	14671.3	0.215633	0.0655902	3.28758	0.00101051	0.0137221
USP25	1933.88	0.369238	0.11233	3.28707	0.00101236	0.0137303
SRSF6	9889.86	-0.23444	0.071334	-3.28651	0.00101436	0.0137303
CDC25A	4847.44	-0.393328	0.119676	-3.28661	0.00101403	0.0137303
TNPO2	7010.1	-0.265613	0.0808372	-3.28577	0.00101703	0.0137492
GAR1	3069.76	-0.494062	0.150376	-3.28552	0.00101793	0.0137492
BAG3	843.831	-0.569377	0.173336	-3.28482	0.00102048	0.0137688
DHX38	8111.21	-0.256428	0.0780717	-3.28452	0.00102156	0.0137688
RPLP0	102041	0.19389	0.059048	3.28361	0.00102488	0.0137989
BAG1	3988.45	-0.293244	0.0893452	-3.28215	0.0010302	0.0138558
FASTKD2	2732.08	-0.235945	0.0719771	-3.27805	0.00104526	0.0140434
MZT1	2269.93	0.358408	0.109351	3.27758	0.00104701	0.0140519
PIP5KL1	2740.9	1.95032	0.595374	3.27579	0.00105367	0.0141263
LY96	408.391	0.769988	0.235211	3.27361	0.00106182	0.0142206
CRACR2B	980.868	0.411787	0.125821	3.27279	0.0010649	0.0142467
AKTIP	832.603	0.41148	0.125753	3.27213	0.00106741	0.0142652
TRNP	2043.94	0.502243	0.153551	3.27085	0.00107225	0.0142846
NIPSNAP3A	1382.9	0.317869	0.0971764	3.27105	0.0010715	0.0142846
WDR43	6711.02	-0.35637	0.108944	-3.27113	0.00107117	0.0142846
KAT2B	1978.62	0.32804	0.100315	3.2701	0.00107509	0.0143074
CCNDBP1	1248.91	0.371471	0.113609	3.26972	0.00107653	0.0143116
MST1	237.862	0.740102	0.226435	3.2685	0.00108119	0.0143584
SIAE	669.25	0.506539	0.155009	3.26782	0.00108381	0.0143781
TKT	17462.7	-0.266449	0.0815702	-3.2665	0.00108885	0.0144147
SLC35E2A	1182	0.487169	0.149136	3.26661	0.00108844	0.0144147
PDE4A	1691.69	-0.339963	0.10417	-3.26354	0.00110031	0.014536
TBC1D5	3679.99	0.320071	0.0980725	3.26362	0.00109999	0.014536
NUP188	6549.43	-0.303191	0.0929124	-3.26319	0.00110167	0.0145388
DUSP16	1450.06	0.372226	0.114095	3.26243	0.00110461	0.0145624
WDR4	2565.66	-0.315408	0.0967077	-3.26146	0.00110842	0.0145822
ZNF142	2356.96	-0.294216	0.0902052	-3.26163	0.00110775	0.0145822
RPL23	32842.7	0.160672	0.0493069	3.25861	0.0011196	0.0147141
FBXL18	903.24	-0.39228	0.120447	-3.25686	0.0011265	0.0147894
TBL1X	4213.36	0.445122	0.136705	3.25608	0.00112963	0.0147998
SLC25A40	2020.54	0.399757	0.12277	3.25614	0.00112939	0.0147998
RIC1	3463.57	0.286003	0.0878519	3.25551	0.00113187	0.0148098
SSB	11987.6	-0.399256	0.122648	-3.2553	0.00113273	0.0148098
SH2D4A	1184.44	-0.429985	0.132257	-3.25113	0.00114946	0.0150129
PRNP	1804.87	0.386306	0.118857	3.25017	0.00115335	0.0150227
KNOP1	3239.07	-0.361644	0.111256	-3.25055	0.00115183	0.0150227
PSMC6	3990.21	-0.280735	0.086378	-3.25007	0.00115376	0.0150227
UTP6	5697.7	-0.240064	0.0738785	-3.24944	0.00115631	0.0150404
GLA	1825.78	-0.37097	0.114203	-3.24833	0.00116085	0.0150839
RTN3	15714.9	0.329743	0.101544	3.24728	0.00116512	0.0151239
SLC38A10	3697.21	0.26792	0.0825322	3.24625	0.00116936	0.0151478
TMED4	4766.01	0.231239	0.0712322	3.24627	0.00116926	0.0151478
PDCD11	9033.99	-0.270954	0.0835103	-3.24456	0.00117633	0.0152225
SMIM14	320.157	1.26291	0.389295	3.24411	0.00117819	0.015231
SIRPA	1980.87	0.631777	0.195009	3.23974	0.00119638	0.0154504
PHF7	456.608	0.640422	0.197742	3.23868	0.00120084	0.0154921
HS6ST1	3396.22	-0.415845	0.128461	-3.23713	0.00120738	0.0155607
PTEN	9832.85	0.309121	0.0955076	3.23661	0.00120957	0.0155731
NOL12	1496.1	-0.336427	0.103983	-3.2354	0.00121474	0.0156074
ATP6V0A1	6255.88	0.289966	0.0896309	3.23512	0.00121593	0.0156074
ANP32A	20159.4	-0.350411	0.108302	-3.2355	0.00121432	0.0156074
PAPOLA	13615.3	-0.28821	0.0891297	-3.2336	0.00122239	0.0156743
BIRC5	6348.32	-0.356843	0.1104	-3.23228	0.00122808	0.0156996
SMIM29	536.193	0.485713	0.150268	3.23232	0.00122789	0.0156996
TNFRSF1B	4314.96	-0.41904	0.129629	-3.23261	0.00122667	0.0156996
SLX9	2001.93	-0.420491	0.130115	-3.23168	0.00123065	0.0157166
PPRC1	3944.94	-0.212105	0.0656592	-3.23039	0.00123622	0.0157717
OGFR	2394.27	-0.390115	0.120809	-3.22919	0.00124144	0.0158224
LMNA	7264.23	-0.40042	0.124019	-3.2287	0.00124353	0.0158331
HRK	387.248	0.848254	0.262748	3.22839	0.00124489	0.0158345
HNRNPK	41636.4	-0.2465	0.0763865	-3.22701	0.00125092	0.0158952
GTF3C1	5328.79	-0.239022	0.0740885	-3.22617	0.00125459	0.0159258
ARL6IP5	8968.12	-0.247169	0.0766304	-3.22548	0.00125764	0.0159486
AMT	162.745	0.931316	0.288833	3.22441	0.00126234	0.0159922
AMZ2P1	386.364	0.588081	0.18263	3.22007	0.00128161	0.0162201
TEX10	2150.14	-0.315896	0.098139	-3.21886	0.001287	0.016272
ASB6	1121.33	-0.374723	0.116469	-3.21736	0.00129378	0.0163414
JMJD6	2079.76	-0.371773	0.115607	-3.21584	0.00130065	0.0163628
DPCD	745.197	-0.599925	0.186539	-3.21609	0.00129952	0.0163628
BYSL	2861.16	-0.442188	0.137482	-3.21634	0.00129837	0.0163628
YTHDF2	5745.56	-0.250387	0.0778559	-3.21603	0.00129976	0.0163628
PSMC1	5431.32	-0.453928	0.141177	-3.21531	0.00130305	0.0163768
NIPSNAP2	2527.73	0.443157	0.138059	3.20992	0.00132774	0.0166705
DNAJC2	4353.94	-0.399047	0.124336	-3.20944	0.00132996	0.0166818
ARHGEF3	2510.71	-0.359748	0.112121	-3.20858	0.00133392	0.0167149
CCDC50	4695	0.297323	0.09272	3.20668	0.00134277	0.0168092
PCED1A	1181.37	0.457968	0.142909	3.20462	0.00135241	0.0168979
SERPINB6	802.638	0.434263	0.135513	3.20459	0.00135253	0.0168979
KDM3A	3173.88	-0.320995	0.100181	-3.20414	0.00135467	0.016908
LINC02806	188.023	4.092	1.27726	3.20373	0.00135658	0.0169152
SURF6	3011.1	-0.385186	0.120257	-3.20303	0.00135989	0.0169293
IMP4	4705.53	-0.317702	0.0991913	-3.20293	0.00136039	0.0169293
CORO1C	10130.1	-0.355551	0.111058	-3.20149	0.0013672	0.016987
KLHL2	1519.68	0.288427	0.0900945	3.20138	0.00136771	0.016987
TRPT1	771.933	0.506643	0.158304	3.20043	0.00137222	0.0170263
ACLY	23002.1	-0.269316	0.0841644	-3.19988	0.00137483	0.0170419
OIP5-AS1	6516.12	0.303032	0.0947978	3.19661	0.00139053	0.0172093
CHD8	3428.8	-0.228312	0.0714255	-3.1965	0.00139105	0.0172093
MAP1B	660.353	0.812964	0.254529	3.19399	0.00140321	0.0173427
PIP4P2	868.774	0.395904	0.123988	3.19308	0.00140765	0.0173806
KLHL5	2430.16	0.34807	0.109019	3.19276	0.00140922	0.0173831
ILKAP	1236.31	-0.389775	0.122119	-3.19177	0.00141402	0.0174254
ARHGEF6	636.745	0.919155	0.288253	3.18871	0.00142911	0.0175259
KIZ	726.088	0.368693	0.115612	3.18906	0.00142738	0.0175259
GOT1-DT	380.134	0.552462	0.173238	3.18904	0.00142748	0.0175259
CDK14	5452.24	-0.264865	0.0830609	-3.1888	0.00142864	0.0175259
SELENOI	5543.04	-0.28206	0.0884481	-3.18898	0.00142774	0.0175259
ADM2	1465.04	2.50403	0.785418	3.18815	0.00143188	0.017543
ARHGAP4	8267.09	0.312516	0.0980654	3.18681	0.0014385	0.0175626
DRG1	5141.62	-0.309384	0.097072	-3.18716	0.00143678	0.0175626
PSMC3	9146.03	-0.362751	0.113821	-3.18702	0.00143747	0.0175626
KLF15	385.207	0.664278	0.208453	3.18671	0.00143903	0.0175626
MRPS28	340.94	-0.627952	0.197153	-3.1851	0.00144705	0.0176435
PLEKHG4	3038.28	0.380042	0.119372	3.18369	0.00145413	0.0177127
PDE4B	668.075	0.505046	0.158753	3.18133	0.00146599	0.01784
GOLGA8B	2402.06	0.349253	0.109811	3.18048	0.0014703	0.0178581
IK	7261.77	-0.255202	0.0802349	-3.18068	0.00146927	0.0178581
CHMP4C	414.901	0.867195	0.27281	3.17875	0.00147911	0.0179306
RPL5	38944.2	0.198528	0.0624504	3.17896	0.00147802	0.0179306
ZDHHC11	426.324	-0.629378	0.198023	-3.17831	0.00148139	0.0179411
WDR45	1094.04	0.492379	0.155002	3.1766	0.00149014	0.0180126
CDC27P10	858.549	-0.720496	0.226806	-3.17671	0.00148958	0.0180126
INPP5B	1621.41	0.463016	0.14584	3.17481	0.00149933	0.0181064
HMGCR	9060.24	-0.302367	0.0952727	-3.1737	0.00150508	0.0181586
ISG20L2	6436.38	-0.257154	0.0810364	-3.17332	0.00150707	0.0181652
SEMA4A	6824.49	0.368475	0.116164	3.17204	0.00151372	0.0182281
TSTD1	954.6	0.428663	0.135196	3.17069	0.00152079	0.0182957
SREK1IP1	2146.86	-0.346083	0.109218	-3.16872	0.0015311	0.0184023
ST8SIA4	2337.41	0.340017	0.107336	3.16777	0.00153611	0.018445
PSMB6	6456.86	-0.279899	0.0883896	-3.16665	0.00154205	0.0184988
PARP8	1481.71	0.617115	0.194996	3.16475	0.00155217	0.0186025
RIF1	5878.82	-0.246072	0.077766	-3.16426	0.00155475	0.0186158
MAPKAPK5-AS1	920.839	0.391799	0.123832	3.16396	0.00155638	0.0186178
BCCIP	4858.3	-0.360871	0.114111	-3.16245	0.00156448	0.018697
ATP1A1	16167.7	-0.257695	0.0814995	-3.16192	0.00156732	0.0187132
USP36	5506.94	-0.228251	0.0722375	-3.15973	0.00157918	0.018837
SNRPC	5581.72	-0.297388	0.0941291	-3.15936	0.00158114	0.0188426
NACC1	5544.51	-0.3097	0.0980426	-3.15883	0.00158405	0.0188432
MAPRE2	2570.24	-0.389889	0.123429	-3.15881	0.00158416	0.0188432
SLIRP	1692.52	-0.296726	0.0939805	-3.15732	0.00159229	0.018922
ZNF865	804.295	0.38912	0.123387	3.15366	0.00161238	0.0191428
CSF2RB	3163.69	-0.414412	0.13146	-3.15238	0.00161943	0.0191936
PKN1	6019.73	0.267724	0.0849289	3.15234	0.00161969	0.0191936
TIMM21	3468.64	-0.307117	0.0974419	-3.15179	0.0016227	0.0192113
IDNK	252.76	0.845962	0.268516	3.15051	0.00162983	0.0192777
RAB36	3142.18	-0.3137	0.0996439	-3.14821	0.00164275	0.0194124
RORA	977.273	0.463147	0.14713	3.14789	0.00164455	0.0194155
DDX5	26327.4	-0.170589	0.0542085	-3.14691	0.00165007	0.0194625
IL27RA	1461.78	-0.461283	0.146625	-3.14599	0.00165524	0.0194872
IDH1	4046.46	0.491909	0.156349	3.14623	0.00165392	0.0194872
GAS2	1860.09	0.389538	0.123871	3.1447	0.00166258	0.0195554
LINC00467	509.761	0.540732	0.172051	3.14286	0.00167303	0.0196601
ADAMTS13	128.555	1.57765	0.502189	3.14154	0.0016806	0.0197306
BHLHE22	3242.67	-0.623701	0.198626	-3.14008	0.001689	0.0197742
RHOBTB3	2296.85	0.508218	0.161838	3.14028	0.00168784	0.0197742
EYA3	2802.49	-0.298962	0.0951997	-3.14037	0.00168734	0.0197742
WDR11	3641.73	0.325151	0.103574	3.13932	0.00169339	0.0198074
DOT1L	7308.86	-0.326669	0.104107	-3.13782	0.00170212	0.019891
MHENCR	218.002	0.681726	0.217317	3.13702	0.00170676	0.0199269
SCARB1	6146.84	-0.300073	0.0956823	-3.13614	0.00171189	0.0199684
MAP1LC3B	2506.21	0.333592	0.10649	3.13262	0.00173256	0.0201723
STAG3L5P-PVRIG2P-PILRB	1143	0.319345	0.101934	3.13285	0.00173115	0.0201723
RPL27A	17436.2	0.174851	0.055838	3.13141	0.00173972	0.0201814
NHP2	3915.25	-0.31983	0.102132	-3.13154	0.00173894	0.0201814
ICE1	5532.51	-0.232612	0.0742797	-3.13156	0.00173878	0.0201814
PPA2	2307.69	0.286067	0.0913415	3.13184	0.00173714	0.0201814
RINL	786.728	0.473994	0.151383	3.1311	0.00174154	0.020184
SENP7	1162.27	0.344596	0.110126	3.12912	0.00175333	0.020302
CCT7	19402.6	-0.325073	0.103901	-3.12867	0.00175597	0.0203141
FAM171A1	1701.54	-0.52884	0.16908	-3.12775	0.00176153	0.0203597
DDX49	2937.3	-0.243284	0.0778111	-3.12659	0.00176845	0.020421
SF3B1	20736.3	-0.166109	0.0531679	-3.12424	0.00178264	0.0205661
RBM28	4244.89	-0.330097	0.10567	-3.12385	0.00178504	0.0205751
EIF4A3	6445.49	-0.295345	0.0945665	-3.12314	0.0017893	0.0206054
NPTN	2702.66	-0.260931	0.0835666	-3.12244	0.00179361	0.0206363
HHAT	148.821	1.11219	0.356539	3.11941	0.00181214	0.0208306
TTC1	4412.75	-0.253226	0.0812233	-3.11766	0.00182295	0.0209359
ELOF1	2204.42	-0.363758	0.116761	-3.1154	0.00183698	0.0210779
SERINC3	6798.18	0.199553	0.0640843	3.11391	0.00184628	0.0211653
SEC11C	7770.1	0.291643	0.093692	3.11278	0.00185332	0.0212269
CASP6	1432.37	-0.38103	0.122529	-3.10971	0.00187271	0.0214295
SLC35A4	7818.58	-0.250441	0.0805593	-3.10878	0.00187863	0.0214778
TMEM97	5040.45	-0.295557	0.0951447	-3.1064	0.00189383	0.021632
LARS1	15562	0.21821	0.0702748	3.10509	0.00190222	0.0217083
SUPT6H	9646.97	-0.192206	0.0619245	-3.10388	0.00191002	0.0217581
CRTAP	6015.82	0.180852	0.0582648	3.10396	0.00190947	0.0217581
MYBBP1A	9713.51	-0.329353	0.106191	-3.10152	0.00192533	0.0219127
ARHGEF9	1404.99	0.303992	0.0980513	3.10034	0.001933	0.0219653
C5orf24	2311.69	0.297553	0.0959765	3.10027	0.00193342	0.0219653
LARS2	3186.42	-0.275672	0.0889728	-3.09839	0.00194577	0.0220858
DAP	6074.56	0.300171	0.0968949	3.0979	0.00194896	0.0221022
GTF2F1	7016.12	-0.274467	0.0886081	-3.09754	0.00195135	0.0221094
ARHGDIA	15423.3	-0.400372	0.129275	-3.09705	0.00195454	0.0221259
PHF23	1457.86	-0.339205	0.109574	-3.09569	0.00196358	0.0222083
RAB3A	211.976	-0.686357	0.221917	-3.09285	0.00198242	0.0224013
C8orf33	5078.53	-0.29533	0.0955145	-3.09199	0.00198819	0.0224465
MAEA	3108.58	-0.26966	0.0872525	-3.09057	0.0019977	0.0225338
TBL3	2244.29	-0.344243	0.111444	-3.08894	0.00200872	0.0226379
URM1	2856	-0.241976	0.0783436	-3.08865	0.00201069	0.0226399
GOLM2	3626.93	0.230402	0.0746083	3.08815	0.00201405	0.0226444
MEPCE	3186.29	-0.272503	0.0882516	-3.0878	0.00201645	0.0226444
RPA2	4261.89	-0.230423	0.0746227	-3.08785	0.00201612	0.0226444
PSMA2	11072	-0.294312	0.0953254	-3.08744	0.00201886	0.0226513
UPP1	471.389	0.575891	0.186551	3.08704	0.00202159	0.0226619
CLEC2D	243.49	0.604503	0.195875	3.08617	0.00202752	0.0227082
RUVBL1	7767.65	-0.274278	0.088937	-3.08396	0.00204267	0.0228299
GEMIN4	2903.85	-0.329819	0.106953	-3.08379	0.0020438	0.0228299
NMNAT1	622.005	0.39978	0.129628	3.08406	0.00204194	0.0228299
BLMH	8359.15	-0.250244	0.0811567	-3.08346	0.00204607	0.0228351
COL24A1	1346.75	0.432739	0.140376	3.08272	0.0020512	0.0228722
CDCA2	2701.32	-0.334771	0.108685	-3.08019	0.00206871	0.0230472
TMEM175	906.744	0.54512	0.177033	3.0792	0.0020756	0.023088
STK39	1732.57	0.391955	0.127294	3.07914	0.00207602	0.023088
TMEM231	582.625	0.403706	0.131145	3.07832	0.0020817	0.0231238
ERBIN	6278.25	0.351518	0.114208	3.07789	0.00208472	0.0231238
NCAPG	7642.64	-0.256432	0.0833131	-3.07793	0.00208445	0.0231238
ZNF33B	1529.37	0.312963	0.101733	3.07633	0.00209569	0.023225
P2RX7	4181.16	0.469597	0.152676	3.07577	0.00209957	0.0232478
FGFR4	268.563	-0.594559	0.193348	-3.07507	0.00210455	0.0232653
PPM1G	13876.2	-0.31846	0.103563	-3.07503	0.00210483	0.0232653
PSMD4	17062.2	-0.29213	0.0950274	-3.07416	0.00211094	0.0233125
ZC3H4	3532.59	-0.350548	0.114149	-3.07096	0.00213372	0.0234413
SLC9A3R1	9663.87	-0.365234	0.118922	-3.07121	0.00213196	0.0234413
TDG	3800.05	-0.313669	0.102132	-3.07121	0.00213192	0.0234413
LARP4	6946.53	-0.252004	0.0820495	-3.07136	0.00213087	0.0234413
TIMM23	3265.75	-0.315347	0.102684	-3.07105	0.00213305	0.0234413
ASS1	11738.8	2.57954	0.839729	3.07187	0.0021272	0.0234413
KIF20A	2913.02	-0.38028	0.123843	-3.07066	0.00213587	0.0234446
CENPX	1982.09	-0.377352	0.122928	-3.06969	0.0021428	0.0235003
KIF18B	4712.3	-0.300246	0.0978275	-3.06914	0.00214675	0.0235232
CRYBB1	2727.8	-0.38718	0.126191	-3.06822	0.00215338	0.0235494
SAP130	4063.15	-0.327695	0.106819	-3.06778	0.00215659	0.0235494
SFT2D2	3261.99	-0.339199	0.110554	-3.06819	0.00215361	0.0235494
PSMB4	17437.3	-0.213414	0.0695643	-3.06787	0.00215589	0.0235494
EXOC4	4040.97	0.207317	0.0676057	3.06656	0.00216537	0.0236046
RAB29	1951.61	-0.327017	0.106639	-3.06657	0.00216531	0.0236046
PNO1	2336.08	-0.365243	0.119132	-3.06587	0.00217039	0.0236389
KCNK1	494.137	0.620024	0.202304	3.06482	0.00217804	0.0237019
PCGF5	2861.23	0.278964	0.0910452	3.06402	0.00218386	0.023704
PTPA	5930.73	-0.213883	0.0697993	-3.06426	0.00218206	0.023704
CALM2	31601.4	-0.316416	0.103261	-3.06422	0.00218235	0.023704
LINC00641	356.49	-0.503415	0.164327	-3.06351	0.0021876	0.0237054
API5	16281.1	-0.244051	0.0796645	-3.06349	0.00218773	0.0237054
SEC23IP	3086.59	-0.24056	0.0785819	-3.06126	0.0022041	0.0238216
LOC105375674	243.054	0.777496	0.253939	3.06174	0.00220052	0.0238216
LINC00471	111.009	0.967896	0.316164	3.06137	0.00220326	0.0238216
ACOXL	585.181	-0.463819	0.151617	-3.05914	0.00221971	0.0239698
ACOT7	3349.18	-0.387333	0.126633	-3.05871	0.00222291	0.0239839
CCDC47	10581.5	-0.229409	0.0750466	-3.05689	0.00223646	0.024089
FDPS	7266.16	-0.223876	0.0732357	-3.05693	0.00223617	0.024089
DYM	3208.79	0.259002	0.0847611	3.05567	0.00224561	0.024167
HLA-A	21740.7	0.229223	0.0750283	3.05515	0.00224946	0.0241879
SRSF3	26154.6	-0.330429	0.108182	-3.05439	0.0022552	0.024229
THOP1	6148.35	-0.28742	0.0941324	-3.05336	0.00226293	0.0242709
TRIM21	767.66	-0.357879	0.117207	-3.05338	0.00226276	0.0242709
RARA	2331.53	-0.280341	0.0918945	-3.05068	0.0022832	0.0244676
ECI1	2988.64	0.33416	0.109572	3.04968	0.00229087	0.024529
RAB39A	169.143	-1.15935	0.380595	-3.04614	0.00231801	0.0247986
TSPAN13	1264.85	-0.500519	0.16436	-3.04526	0.00232481	0.0248503
TLCD5	424.292	0.640593	0.210402	3.04462	0.00232975	0.02487
PSMD13	6101.6	-0.24018	0.0788895	-3.04451	0.00233058	0.02487
MTREX	7798.36	-0.23856	0.0783678	-3.04411	0.00233372	0.0248825
LRRC47	4083.83	-0.302246	0.099299	-3.0438	0.0023361	0.024887
CCT6B	161.158	0.939195	0.3086	3.0434	0.0023392	0.024899
SSBP3	2215.6	-0.248778	0.081763	-3.04268	0.00234482	0.0249379
RBL2	5166.2	0.207428	0.0681814	3.0423	0.0023478	0.0249474
DDX11	13039.4	-0.267337	0.0878876	-3.04181	0.00235163	0.0249474
PLPP6	378.326	0.522604	0.171794	3.04204	0.00234978	0.0249474
PTMS	1398.54	-0.504071	0.16574	-3.04134	0.00235527	0.0249651
ND4L	70137.7	0.301332	0.0990958	3.04082	0.00235936	0.0249875
LOC124902114	182.635	0.73858	0.242965	3.03986	0.00236686	0.0250459
LSM8	2194.24	0.264366	0.0870421	3.03722	0.0023877	0.0252454
MAPK9	2276.94	0.269635	0.0888441	3.03492	0.00240601	0.0254177
CTRL	151.404	-0.863705	0.28464	-3.03437	0.00241037	0.0254426
CCDC28A	752.137	0.356953	0.11765	3.03402	0.0024132	0.0254512
UFM1	3876.63	0.290981	0.0959222	3.03351	0.00241725	0.0254727
WDR33	5423.15	-0.252182	0.0831806	-3.03174	0.00243146	0.0256011
YWHAG	26814.5	-0.284886	0.0939915	-3.03097	0.00243769	0.0256454
MTM1	778.896	0.467152	0.154181	3.02989	0.0024464	0.0256923
PPP6R3	6872.98	-0.204848	0.067614	-3.02967	0.00244824	0.0256923
TOMM5	4266.85	-0.252757	0.0834189	-3.02997	0.00244577	0.0256923
PUS7	3407.51	-0.308604	0.101907	-3.02828	0.00245949	0.025789
ORC1	3921.57	-0.234021	0.0773278	-3.02635	0.00247527	0.025933
POLR3G	2502.39	-0.434213	0.143519	-3.02548	0.00248241	0.0259863
MOB3A	8889.2	-0.344856	0.114057	-3.02354	0.00249833	0.0261313
TRIM28	21751.8	-0.285059	0.0943365	-3.02172	0.0025134	0.0262239
COPG1	9267.85	0.238012	0.0787666	3.02174	0.00251327	0.0262239
EDEM3	10837.9	-0.1916	0.0634061	-3.02179	0.00251281	0.0262239
SH3GLB2	5463.47	0.360075	0.119199	3.02079	0.00252119	0.0262814
KCNH2	253.254	-0.765537	0.253442	-3.02056	0.00252307	0.0262814
LOC107984118	177.693	1.02577	0.340071	3.01633	0.00255854	0.026629
SPAG1	923.788	0.324776	0.107696	3.01568	0.002564	0.0266639
FHIT	285.535	0.727653	0.241467	3.01346	0.00258284	0.0268341
PPCS	1198.43	0.356359	0.118264	3.01326	0.00258461	0.0268341
UBR5	11699.2	-0.193078	0.0640887	-3.01266	0.00258967	0.0268646
LOC643201	490.134	-0.618544	0.205388	-3.01159	0.00259883	0.0269375
CARD6	332.153	-0.689878	0.229131	-3.01085	0.00260516	0.0269811
ZC3H18	5696.46	-0.259988	0.0863652	-3.01033	0.00260962	0.0270052
RPS15A	19002.1	0.269839	0.0896629	3.00949	0.00261688	0.0270582
MFN2	10579.6	-0.265951	0.0884594	-3.00647	0.00264301	0.027306
ALKBH7	1131.65	0.339545	0.113005	3.00468	0.00265858	0.0274445
ANKRD13A	2321.28	0.309724	0.103129	3.00328	0.00267088	0.0275491
TDP2	3616.95	-0.261365	0.0870457	-3.00261	0.00267671	0.0275511
TCOF1	10314.2	-0.369288	0.122993	-3.00251	0.00267762	0.0275511
TMEM63A	4279.51	-0.272463	0.0907418	-3.00262	0.0026767	0.0275511
KRI1	3461.63	-0.275148	0.0916902	-3.00085	0.00269228	0.0276795
TAFAZZIN	1306.99	0.345207	0.115095	2.99931	0.00270588	0.0277318
C21orf58	999.366	0.346128	0.115386	2.99974	0.00270214	0.0277318
SNHG6	2753.94	0.259948	0.0866598	2.99964	0.00270302	0.0277318
MACROH2A1	9322.34	-0.174464	0.0581684	-2.99929	0.00270613	0.0277318
ARHGDIB	30368.8	-0.223989	0.0746978	-2.9986	0.00271219	0.0277466
CCNG2	703.061	0.415386	0.138543	2.99825	0.00271531	0.0277466
AURKAP1	88.1291	-1.03811	0.346252	-2.99814	0.00271634	0.0277466
THBS3	112.577	0.959427	0.319968	2.99851	0.002713	0.0277466
ATP6V1E2	360.164	0.534427	0.178286	2.99758	0.0027213	0.0277748
MZF1	507.718	0.539542	0.180063	2.99641	0.00273177	0.0278296
NLRX1	460.757	0.496506	0.165697	2.99647	0.00273122	0.0278296
SLC26A6	1722.94	-0.277123	0.09249	-2.99624	0.00273327	0.0278296
PDIK1L	1499.86	0.259799	0.0867463	2.99492	0.00274513	0.027928
AKAP8	2977.39	-0.282994	0.0945525	-2.99298	0.00276267	0.0280387
SKIL	2351.33	0.288567	0.0964016	2.99338	0.00275904	0.0280387
GNL3	15025.5	-0.206834	0.0691059	-2.993	0.00276252	0.0280387
SERBP1	46281.1	-0.302532	0.101148	-2.99099	0.00278074	0.0281996
RBM25	10246.9	-0.288282	0.0964162	-2.98998	0.00278998	0.028248
EFHD2	3874.03	-0.296057	0.0990149	-2.99003	0.00278953	0.028248
BCAP31	10219.7	-0.283614	0.0949087	-2.98828	0.00280551	0.0283825
RAD51-AS1	165.845	0.770378	0.257909	2.98702	0.00281712	0.0284772
FBXW4P1	179.763	-1.25451	0.420102	-2.9862	0.00282472	0.0285085
CWC22	2263.77	-0.313023	0.104821	-2.98626	0.00282413	0.0285085
TMEM255A	2478.24	0.293158	0.0981855	2.98576	0.00282876	0.0285265
SLC35F2	5088.49	-0.326104	0.109238	-2.98526	0.00283339	0.0285505
ANKRD11	5026.58	0.214139	0.0718196	2.98163	0.00286719	0.028852
ZDHHC24	685.117	0.486445	0.163151	2.98156	0.00286787	0.028852
PPIL3	942.259	0.34785	0.116681	2.9812	0.00287124	0.0288629
FAM219B	637.817	0.501999	0.168485	2.97949	0.00288724	0.0290008
C9orf78	5931.41	-0.277682	0.0932101	-2.97909	0.00289102	0.0290156
BCL2	6246.6	0.426793	0.143309	2.97814	0.00290004	0.0290762
RNF170	655.171	0.636621	0.213777	2.97797	0.00290165	0.0290762
SAMD8	688.549	0.391095	0.131414	2.97605	0.00291992	0.0292361
CCDC12	2364.57	-0.446206	0.149955	-2.9756	0.0029242	0.0292559
COX1	588003	0.269018	0.0904389	2.97458	0.00293386	0.0293228
PPID	3077.58	-0.396817	0.13341	-2.97441	0.00293553	0.0293228
NNT	9871.49	0.249602	0.0839376	2.97366	0.0029427	0.0293713
SNRPD1	8041.05	-0.342881	0.115434	-2.97038	0.00297434	0.0296188
HMGB1P6	1125.5	-0.367053	0.123572	-2.97036	0.00297451	0.0296188
GALNT14	1606.74	-0.311593	0.104892	-2.9706	0.00297216	0.0296188
LONRF1	626.237	0.430096	0.144819	2.96989	0.00297907	0.0296408
NUP88	2739.77	-0.299866	0.101043	-2.9677	0.00300036	0.0298251
GTPBP2	4680.21	0.920812	0.310299	2.9675	0.00300231	0.0298251
ZFP62	2005.37	0.300523	0.101285	2.9671	0.00300619	0.0298402
EXOSC3	1747.01	-0.267147	0.0900488	-2.96669	0.00301026	0.0298572
FAF2	4099.53	-0.244704	0.0825307	-2.96501	0.00302675	0.0299738
HEXB	5130.21	0.217426	0.0733259	2.9652	0.00302484	0.0299738
NLE1	2373.01	-0.28345	0.0956509	-2.96338	0.00304279	0.0301091
EML6	1039.1	0.527861	0.178151	2.96299	0.00304668	0.0301241
PLGRKT	696.258	0.477186	0.16108	2.96242	0.00305235	0.0301566
ARL2	340.126	0.732665	0.247397	2.96149	0.00306153	0.0302236
WDR36	5577.6	-0.23019	0.0777471	-2.96075	0.00306892	0.030273
POP7	1021.34	-0.357952	0.12092	-2.96024	0.00307403	0.0302774
CD58	835.868	0.425651	0.143793	2.96017	0.00307472	0.0302774
HDAC1	8886.44	-0.206271	0.0696864	-2.95999	0.00307654	0.0302774
DENND10	627.452	0.369511	0.124875	2.95904	0.00308599	0.0303232
MCM4	21664.6	-0.258609	0.0873913	-2.9592	0.00308437	0.0303232
PELP1	7621.58	-0.355136	0.120048	-2.95828	0.00309364	0.0303748
SLC19A1	3170.52	-0.319829	0.108203	-2.95582	0.00311835	0.0305937
SLC37A2	2421.03	0.397446	0.134535	2.95421	0.00313466	0.0307299
VPS8	1730.91	0.27752	0.0939491	2.95394	0.00313744	0.0307333
KIAA0319L	2348.09	0.301984	0.102242	2.95361	0.00314077	0.0307422
FBL	23462.1	-0.41614	0.14094	-2.95261	0.00315104	0.0308114
CENPF	11038.2	-0.24226	0.082054	-2.95244	0.00315271	0.0308114
SPPL2B	2759.18	0.290244	0.0983668	2.95063	0.00317127	0.0309688
JDP2	472.966	1.70687	0.578557	2.95021	0.00317556	0.0309868
NAP1L2	711.194	-0.456539	0.154825	-2.94875	0.00319061	0.0310783
TMPRSS15	107.621	-1.65106	0.559898	-2.94885	0.0031896	0.0310783
PSMB2	10639.8	-0.255079	0.0865089	-2.94859	0.0031923	0.0310783
ABHD2	6869.79	-0.398118	0.135044	-2.94805	0.00319781	0.0310841
SH3BP5L	1943.93	-0.309413	0.104949	-2.94822	0.00319605	0.0310841
ALDOC	2056.45	-0.29824	0.101209	-2.94677	0.00321108	0.0311891
CLDND1	4779.11	0.226141	0.0767508	2.94643	0.00321466	0.0311999
USP5	6209.63	-0.283103	0.0961488	-2.94443	0.00323551	0.0313783
PIM1	4122.1	-0.362159	0.123039	-2.94346	0.0032457	0.0314529
TENT4B	2362.27	-0.353667	0.12018	-2.9428	0.00325254	0.0314952
GNG7	768.453	0.775893	0.263734	2.94195	0.0032615	0.0315578
PIK3R4	2287.01	-0.246591	0.0838586	-2.94056	0.00327619	0.0316119
GLT8D1	3169.88	0.323854	0.110112	2.94114	0.0032701	0.0316119
RYR2	123.654	1.287	0.437686	2.94048	0.00327709	0.0316119
SLC35E2B	5067.62	0.209476	0.0712346	2.94065	0.00327519	0.0316119
ANKRD52	4682.88	-0.320332	0.108972	-2.93959	0.00328644	0.031678
WNT11	75.4522	1.2966	0.441156	2.93909	0.00329182	0.0316933
CCDC14	4275.29	0.327233	0.111343	2.93897	0.00329304	0.0316933
RPS6KA4	1896.6	-0.303632	0.103321	-2.93873	0.00329561	0.031694
C16orf72	6663.18	0.282203	0.0960545	2.93794	0.00330398	0.0317303
NUP153	9919.47	-0.20772	0.0707036	-2.9379	0.0033044	0.0317303
PARP14	2671.57	-0.389497	0.132634	-2.93664	0.00331789	0.0318115
AUP1	5908.39	-0.212864	0.0724803	-2.93685	0.00331568	0.0318115
LOC105378248	100.258	0.953911	0.324953	2.93554	0.0033297	0.0319006
WNT10B	334.726	-0.754548	0.25714	-2.93439	0.00334208	0.031956
NUS1	4678.81	-0.235587	0.0802809	-2.93454	0.00334043	0.031956
MICAL1	1564.78	0.341925	0.116527	2.9343	0.00334306	0.031956
RASA2	2867.21	0.351563	0.119861	2.93309	0.00335603	0.0320558
MANBA	1426.16	0.382533	0.130504	2.9312	0.00337652	0.0322272
FAM234A	1471.16	0.460138	0.157041	2.93004	0.00338915	0.0323233
PPP2CA	8170.82	-0.202838	0.0692751	-2.928	0.00341146	0.0324872
TMEM144	359.875	0.92423	0.315635	2.92816	0.00340977	0.0324872
PFKM	7788.44	-0.248444	0.0848815	-2.92696	0.00342298	0.0325724
ZFYVE16	1399.54	0.304879	0.104171	2.92671	0.00342566	0.0325734
RDH11	2331.35	-0.292353	0.0999094	-2.92618	0.00343153	0.0325802
DDN	1686.62	-0.348933	0.119237	-2.92637	0.00342944	0.0325802
TYW3	2715.45	-0.298394	0.102002	-2.92537	0.00344052	0.0326411
POMP	5509.15	-0.267657	0.0915222	-2.92451	0.00345001	0.0327067
CD59	7936.28	-0.300298	0.102697	-2.92412	0.0034543	0.0327228
LOC105374933	100.848	1.23878	0.423732	2.92349	0.00346128	0.0327644
TSNARE1	323.49	0.578215	0.197807	2.92313	0.00346537	0.0327786
PIK3CA	1785.87	0.264648	0.0906185	2.92046	0.00349519	0.0330359
RAB8A	8455.89	-0.272826	0.0934431	-2.9197	0.00350365	0.0330443
KIF13B	1438.74	0.33026	0.113115	2.91968	0.00350391	0.0330443
ST3GAL6	2825.95	-0.20988	0.071878	-2.91994	0.00350095	0.0330443
DDX3X	25736.1	-0.223863	0.0767004	-2.91867	0.00351528	0.0331268
TTK	3174.42	-0.250661	0.0859139	-2.91758	0.00352754	0.0331929
P4HA2	284.629	-0.644412	0.22086	-2.91774	0.00352573	0.0331929
ID3	247.91	-0.765421	0.262425	-2.91672	0.00353729	0.03326
ADRM1	5746.73	-0.234972	0.0805705	-2.91635	0.0035415	0.0332748
HIP1R	2198.27	-0.270938	0.0929152	-2.91597	0.00354585	0.033291
YWHAQ	20631.7	-0.208429	0.071498	-2.91517	0.00355493	0.0333515
DNAJC4	977.456	0.506599	0.173807	2.91472	0.00356013	0.0333755
CCNF	3454.53	-0.292746	0.100503	-2.9128	0.00358204	0.033457
LOC105369370	262.371	0.859297	0.294957	2.91329	0.00357639	0.033457
CDCA5	7337.95	-0.287268	0.0985998	-2.91348	0.00357425	0.033457
DHX30	5737.2	-0.258487	0.0887306	-2.91317	0.00357776	0.033457
GLUL	1861.18	-0.341207	0.117138	-2.91288	0.00358117	0.033457
TMEM230	5378.98	0.292086	0.100307	2.91193	0.00359198	0.0335252
PQBP1	4718.32	-0.253461	0.0870513	-2.91162	0.00359556	0.0335339
KCTD13	914.558	0.341353	0.117319	2.90961	0.00361877	0.0336523
UBFD1	4662.5	-0.22416	0.0770295	-2.91006	0.00361362	0.0336523
RAB35	4169.73	-0.267657	0.0919911	-2.9096	0.0036189	0.0336523
LAT2	1242.49	0.633222	0.217603	2.90998	0.00361451	0.0336523
TNFRSF13C	131.297	0.91991	0.316279	2.90854	0.00363119	0.0337386
POU2F1	1847.17	-0.317426	0.109143	-2.90834	0.00363351	0.0337386
SPAG5	8197.6	-0.288495	0.0992042	-2.90809	0.00363645	0.0337411
REXO4	3352.34	-0.345115	0.11875	-2.90624	0.00365804	0.0338439
PGAP3	724.965	0.386045	0.132845	2.90598	0.003661	0.0338439
NDUFAB1	3934.37	-0.245801	0.0845817	-2.90607	0.00365994	0.0338439
UBC	28453.7	-0.337576	0.116141	-2.90659	0.00365389	0.0338439
MRPL47	3510.03	-0.284759	0.0979844	-2.90617	0.00365887	0.0338439
TANK	1456.16	0.25791	0.088758	2.90576	0.00366357	0.0338439
RPL10	34461.6	0.163764	0.0563801	2.90464	0.0036767	0.0339404
GAA	1081.46	0.464753	0.160079	2.90327	0.00369284	0.03405
NDUFA8	2545.81	-0.33301	0.114705	-2.90318	0.00369395	0.03405
ZNF627	365.698	0.539853	0.186058	2.90154	0.00371335	0.0342039
ITGB1	3776.28	0.215081	0.0742137	2.89813	0.0037539	0.0345523
MAN2C1	2652.72	0.244265	0.0842906	2.89789	0.00375677	0.0345532
MTO1	4919.24	0.204081	0.0704391	2.89726	0.00376432	0.0345532
RNF168	3468.7	-0.312208	0.107761	-2.89721	0.00376492	0.0345532
EIF4G3	4290.23	0.207253	0.0715316	2.89736	0.00376323	0.0345532
APLN	199.345	-0.813149	0.280768	-2.89616	0.00377764	0.0345562
RPL12P4	89.4646	0.959857	0.3314	2.89637	0.00377509	0.0345562
KHSRP	20392.4	-0.26282	0.0907421	-2.89634	0.00377545	0.0345562
STAG3L4	405.051	0.447564	0.154543	2.89605	0.0037789	0.0345562
POLR2H	3594.06	-0.282502	0.0975378	-2.89633	0.00377551	0.0345562
TPST2	4600.73	-0.295573	0.102095	-2.89507	0.00379069	0.0346033
CAMKK1	211.008	-0.681955	0.235542	-2.89526	0.00378846	0.0346033
KLHL24	1152.19	0.348637	0.12043	2.89494	0.00379225	0.0346033
TRIOBP	1565.6	0.3092	0.106824	2.89449	0.00379775	0.0346055
G0S2	1591.41	0.381297	0.131733	2.89447	0.00379797	0.0346055
FAM168B	9550.22	-0.216172	0.0747516	-2.89186	0.00382964	0.034869
GSPT1	19086.3	-0.249165	0.0861973	-2.89064	0.00384459	0.03498
PWP2	1299.47	-0.320376	0.110873	-2.88957	0.00385771	0.0349987
ARMC5	1189.6	-0.346734	0.119983	-2.88986	0.0038541	0.0349987
IFNGR1	1193.12	0.313904	0.108613	2.89011	0.00385106	0.0349987
RARS1	5293.68	-0.199367	0.0689931	-2.88967	0.00385647	0.0349987
TMEM167B	1624.91	0.260086	0.0900439	2.88843	0.00387171	0.0351006
HNRNPC	43659	-0.237949	0.0824027	-2.88763	0.00388151	0.0351642
CCNY	2218.51	0.265242	0.0918892	2.88654	0.00389502	0.0352368
STX7	1950.96	0.273182	0.0946402	2.88654	0.00389509	0.0352368
HERPUD2	916.014	0.347846	0.120559	2.88528	0.00391068	0.0353526
MIR4453HG	433.459	0.461093	0.159985	2.8821	0.00395037	0.0356858
BCKDHA	2415.06	0.247792	0.085995	2.88146	0.00395832	0.0357067
CYB5D1	1593.34	-0.335253	0.116347	-2.88149	0.00395801	0.0357067
DDX31	1823.9	-0.256702	0.0891077	-2.88081	0.00396658	0.0357557
CDC5L	4989.48	-0.24432	0.0848205	-2.88043	0.00397133	0.035773
DNAJC7	6006.38	-0.295729	0.102703	-2.87946	0.00398353	0.0358065
CPQ	1043.88	0.572276	0.198736	2.87958	0.00398207	0.0358065
GINS4	3162.61	-0.323781	0.112443	-2.87951	0.00398293	0.0358065
TMEM87B	1723.04	0.289545	0.100572	2.87898	0.00398961	0.0358357
SLC38A1	21365.4	0.348759	0.121152	2.87868	0.00399341	0.0358444
BCAN	2739.12	1.03412	0.359446	2.87698	0.00401497	0.0360123
ARF3	2900.51	-0.413342	0.143699	-2.87645	0.00402181	0.0360481
ARSA	917.836	0.320533	0.111455	2.87591	0.00402866	0.0360841
GPS1	4015.2	-0.265831	0.0925097	-2.87355	0.00405892	0.0363293
SERPINI1	469.163	0.474584	0.165235	2.87217	0.00407664	0.0364622
TRIM25	10896.1	0.179115	0.0624179	2.86961	0.00410979	0.0366809
TUBGCP4	1402.69	-0.334537	0.116574	-2.86975	0.00410801	0.0366809
MCFD2	4752.78	0.248306	0.0865188	2.86997	0.00410512	0.0366809
JMY	2329.86	0.316817	0.110427	2.86902	0.00411748	0.0366977
GFM1	8480.92	-0.222663	0.0776091	-2.86904	0.00411724	0.0366977
AP1G1	7784.49	-0.211358	0.0736816	-2.86853	0.00412387	0.0367289
MRPL14	1972.82	-0.325846	0.113605	-2.86824	0.00412765	0.0367367
TNPO1	11651.1	-0.239317	0.0834953	-2.86623	0.00415391	0.0369444
LOC102723996	440.083	-0.528492	0.184409	-2.86587	0.0041587	0.036961
GTF3C6	3017.71	-0.255397	0.0891257	-2.86559	0.00416236	0.0369676
ILF2	19587.8	-0.188322	0.0657269	-2.86523	0.00416712	0.0369839
SERPINH1	1033.88	0.390796	0.13642	2.86464	0.00417478	0.037
GUCY1A1	1616.62	-0.379259	0.13239	-2.8647	0.004174	0.037
TFB2M	1973.46	-0.268248	0.0937303	-2.86191	0.00421101	0.037295
SUGT1	2777.27	-0.33794	0.118187	-2.85936	0.00424493	0.0375691
GPALPP1	1475.06	0.290316	0.101547	2.85893	0.00425066	0.0375936
NSUN2	11162.3	-0.218205	0.0763438	-2.85819	0.00426066	0.0376557
B2M	6144.6	0.319053	0.111666	2.8572	0.00427395	0.0377467
HACD3	6079.07	-0.290193	0.101659	-2.85456	0.00430964	0.0380354
CLPTM1	5904.53	-0.248758	0.0871655	-2.85386	0.00431913	0.0380396
PFAS	6044.1	-0.318844	0.111718	-2.85402	0.004317	0.0380396
NINJ1	691.165	0.429928	0.150644	2.85394	0.00431808	0.0380396
CA8	420.828	-0.554596	0.194358	-2.85347	0.00432445	0.0380599
PPIF	6285.74	-0.31222	0.109446	-2.85273	0.00433456	0.0381224
ADAR	30926.4	-0.15748	0.0552133	-2.85222	0.00434155	0.0381574
GM2A	3408.14	0.335449	0.11769	2.85028	0.00436802	0.0383634
HAUS4	1329.14	0.325514	0.114215	2.85001	0.00437172	0.0383693
PRKDC	26803.3	-0.27651	0.0970542	-2.84902	0.00438535	0.0384623
CTSB	15840.3	0.200757	0.0704796	2.84845	0.00439331	0.0385027
DDX10	5061.76	-0.305281	0.107182	-2.84825	0.00439605	0.0385027
LMNB2	14731.4	-0.280807	0.0986101	-2.84764	0.00440442	0.0385493
GTF2H3	2206.31	0.258297	0.0907476	2.84632	0.00442281	0.0386503
TMEM128	665.444	0.435595	0.153047	2.84615	0.00442512	0.0386503
SH3YL1	287.823	0.933473	0.327941	2.84647	0.00442074	0.0386503
FYN	1198.63	1.42651	0.501371	2.84521	0.00443819	0.0387378
ACTN4	10381.9	-0.188567	0.0663226	-2.84318	0.00446664	0.0389171
ANKRD36	445.093	0.44962	0.158143	2.84312	0.00446739	0.0389171
MRPS7	3014.28	-0.22543	0.0792925	-2.84301	0.00446896	0.0389171
EEF1G	83740.6	0.147246	0.0517988	2.84264	0.00447412	0.0389171
CHMP5	1821.4	0.242935	0.085459	2.8427	0.00447327	0.0389171
SNTB1	1075.17	1.80812	0.636187	2.84212	0.0044815	0.0389314
LRP12	797.991	0.519591	0.18282	2.84209	0.00448191	0.0389314
ELAVL1	7603.28	-0.247934	0.0872651	-2.84116	0.00449501	0.0390081
CDKN2AIP	1565.14	-0.255363	0.0898843	-2.84102	0.00449691	0.0390081
ERAP1	5898.54	0.295784	0.104123	2.84072	0.00450112	0.0390179
CDC6	7014.75	-0.269808	0.0950116	-2.83973	0.00451513	0.0391126
SORD	2723.82	-0.314938	0.110979	-2.83782	0.00454227	0.0393207
AMZ2	3570.75	0.206932	0.0729318	2.83734	0.00454909	0.0393529
TMEM187	173.537	0.649201	0.228879	2.83644	0.00456199	0.0393965
POLR1G	727.588	-0.53996	0.190387	-2.83612	0.00456658	0.0393965
STAT2	3285.55	0.388186	0.136845	2.83668	0.00455852	0.0393965
ETNK1	4304.8	-0.215363	0.0759304	-2.83632	0.00456374	0.0393965
PSMA7	10107.4	-0.204099	0.0719971	-2.83482	0.00458517	0.0394842
FAM83D	1452.47	-0.429799	0.151616	-2.83478	0.00458574	0.0394842
SFXN1	5881.17	-0.265987	0.0938379	-2.83454	0.00458923	0.0394842
DBI	4003.03	-0.259783	0.0916437	-2.83471	0.00458673	0.0394842
TPX2	13723.6	-0.243115	0.085783	-2.83407	0.00459591	0.0395148
SLC30A9	3519.92	0.246489	0.0870129	2.83279	0.00461436	0.0396465
IFFO2	1769.69	-0.447543	0.158077	-2.83117	0.00463777	0.0398206
LRRC14B	363.14	-0.709458	0.250611	-2.83091	0.00464152	0.0398258
MYO1F	331.402	0.723532	0.255612	2.83059	0.00464618	0.0398388
SRSF11	13728.3	-0.184478	0.0651858	-2.83003	0.00465434	0.0398817
ZNF181	466.145	0.509616	0.180193	2.82816	0.00468162	0.0400342
SETD6	2092.8	-0.262266	0.0927198	-2.82859	0.00467541	0.0400342
MEIS1	623.344	-0.388685	0.137428	-2.82828	0.00467988	0.0400342
PTMAP5	842.284	-0.549489	0.194372	-2.827	0.00469869	0.040153
IBTK	5182.77	0.321791	0.113848	2.8265	0.00470601	0.0401884
NIFK	2359.97	-0.273112	0.0966752	-2.82505	0.00472733	0.0403433
ABT1	2786.91	-0.328104	0.116167	-2.82441	0.00473674	0.0403964
TJP2	1986.26	-0.294515	0.104283	-2.82418	0.00474024	0.040399
NCDN	2947.29	-0.23609	0.0836155	-2.82353	0.00474987	0.0404538
UBAC2	1702.01	0.260554	0.0922977	2.82298	0.00475802	0.0404859
EXOSC10	5611.67	-0.197701	0.0700361	-2.82284	0.00476004	0.0404859
KIDINS220	4211.89	-0.205214	0.0727179	-2.82205	0.0047717	0.0405306
RBMXL1	922.737	-0.315903	0.111932	-2.82227	0.00476857	0.0405306
OGT	16447.5	0.371583	0.131749	2.82039	0.00479657	0.0407145
EPB41L2	4109.25	-0.271693	0.0963413	-2.82011	0.00480074	0.0407226
HNRNPD	31429.2	-0.292094	0.103621	-2.81887	0.00481933	0.0408529
KIF26A	298.28	-1.08035	0.383515	-2.81697	0.0048479	0.0410676
PGLS	391.188	0.773728	0.274704	2.81659	0.00485363	0.0410886
TRMT61A	888.227	-0.367979	0.130686	-2.81576	0.00486622	0.0411677
MRPL35	3399.92	-0.314992	0.111879	-2.81547	0.00487058	0.041177
ERH	6856.57	-0.245042	0.0870694	-2.81433	0.00488793	0.0412438
ALDH1B1	2144.46	-0.253151	0.0899414	-2.81462	0.00488352	0.0412438
KIAA0232	2034.96	0.22196	0.0788686	2.81431	0.00488825	0.0412438
POU6F1	315.271	0.478763	0.17022	2.81261	0.00491412	0.0414218
LOC101929174	194.045	0.653517	0.232362	2.81249	0.00491589	0.0414218
FNBP1P1	83.4121	0.980478	0.34876	2.81133	0.00493377	0.0415448
TSSK5P	130.424	-0.846909	0.301273	-2.8111	0.00493726	0.0415465
CAND1	9108.33	-0.215443	0.0766839	-2.80949	0.00496193	0.0416987
SLC48A1	1489.74	0.282591	0.100582	2.80955	0.00496114	0.0416987
MRPL44	1676.37	-0.236445	0.0841973	-2.80823	0.00498148	0.041827
RPS27	16873	0.188566	0.0671514	2.80808	0.00498381	0.041827
AMH	374.678	-0.627871	0.223642	-2.80748	0.00499314	0.0418775
OPLAH	160.149	0.886596	0.315855	2.80697	0.005001	0.041888
TMEM68	1321.66	0.308033	0.109731	2.80715	0.00499815	0.041888
DNASE1L1	622.331	0.395831	0.141075	2.80583	0.00501878	0.0418982
DLGAP5	4100.72	-0.336652	0.119978	-2.80595	0.00501684	0.0418982
GHITM	17351	0.19346	0.0689494	2.80583	0.00501875	0.0418982
PCCB	3380.47	0.202499	0.0721614	2.8062	0.00501298	0.0418982
UBE4B	5923.14	-0.208697	0.0743697	-2.80621	0.00501274	0.0418982
ADGRA3	1864.64	-0.34258	0.1222	-2.80345	0.00505595	0.0421807
SMC6	4422.34	0.229271	0.0818056	2.80263	0.0050688	0.04226
MGA	2509.68	-0.256448	0.0915194	-2.80212	0.0050768	0.0422989
MTPAP	2212.91	-0.255277	0.091116	-2.80167	0.00508393	0.0423304
TMSB4X	28825.2	0.699206	0.249682	2.80039	0.00510409	0.0423357
KIAA1671	647.907	-0.675608	0.241186	-2.80119	0.00509149	0.0423357
RBM42	3619.82	-0.309533	0.110518	-2.80074	0.00509851	0.0423357
GJA1	3461.69	-0.496338	0.177233	-2.80048	0.00510262	0.0423357
LOC107985211	1685.91	-0.463373	0.165469	-2.80036	0.00510464	0.0423357
ATP5PB	9877.31	-0.188533	0.0673111	-2.80092	0.00509564	0.0423357
SNAPC4	2121.76	-0.329753	0.117769	-2.8	0.00511026	0.0423546
SMC1A	18417.8	-0.205244	0.073317	-2.7994	0.00511976	0.0424056
TONSL	4118.34	-0.233471	0.0834231	-2.79863	0.00513192	0.0424507
DESI2	4418.3	0.205542	0.0734396	2.79879	0.00512941	0.0424507
ITPRIPL1	1378.73	-0.249871	0.0892901	-2.79842	0.0051353	0.0424509
DLG3	1092.7	0.352042	0.125843	2.79747	0.00515041	0.0424925
CD320	6643.16	-0.277283	0.099119	-2.79748	0.00515029	0.0424925
RHPN1	2966.48	0.24772	0.0885579	2.79726	0.00515376	0.0424925
ATG10	478.016	0.46405	0.165889	2.79735	0.00515232	0.0424925
UBE2O	3651.19	-0.212219	0.0758883	-2.79647	0.00516648	0.0425419
MIF4GD-DT	90.2664	1.34081	0.479464	2.79647	0.00516644	0.0425419
SCOC	1894.97	0.285662	0.10217	2.79595	0.00517471	0.042582
PGAM5	4501.5	-0.343339	0.12281	-2.7957	0.00517879	0.0425879
MXD3	559.013	0.385312	0.137859	2.79498	0.00519037	0.0426554
RTCA	2321.92	0.259827	0.0929808	2.79442	0.00519929	0.042701
SRM	11115.6	-0.243475	0.087137	-2.79416	0.0052034	0.042707
MYLIP	2279.41	-0.364406	0.130494	-2.7925	0.00523017	0.0428989
UPF3A	4851.08	0.194125	0.0695536	2.79102	0.00525427	0.043013
EMSLR	166.361	-0.835264	0.299256	-2.79113	0.00525237	0.043013
TRIP13	7549.1	-0.283078	0.101418	-2.7912	0.00525127	0.043013
SF3A1	10071.2	-0.227211	0.0814408	-2.78989	0.00527266	0.0431356
GOLM1	9741.67	-0.21898	0.0784999	-2.78956	0.00527803	0.0431517
ANKRA2	536.191	0.521996	0.187164	2.78898	0.00528744	0.0432007
RNF4	4795.14	-0.219621	0.0787572	-2.78858	0.00529391	0.0432256
NLGN1	569.231	0.667701	0.239516	2.78771	0.00530814	0.0433139
NELFCD	5598.12	-0.215337	0.0772516	-2.78748	0.00531203	0.0433177
DDHD2	3048.88	0.361437	0.12971	2.7865	0.00532804	0.0434203
NUFIP1	1080.9	-0.3672	0.13183	-2.7854	0.00534617	0.04354
MRPL16	2341.79	-0.251077	0.0901549	-2.78495	0.00535362	0.0435727
EBLN3P	2996.92	0.216827	0.0778755	2.78428	0.00536474	0.0436128
LAMB3	3615.58	0.564007	0.202572	2.78423	0.00536545	0.0436128
BOP1	10902	-0.358725	0.128881	-2.78338	0.00537961	0.0436718
KLHDC2	1000.45	0.302798	0.108783	2.7835	0.00537766	0.0436718
PUM3	3395.25	-0.259446	0.0932378	-2.78263	0.00539202	0.0437445
HAT1	4903.96	-0.262738	0.0944442	-2.78194	0.00540345	0.0438091
AK4	1084.11	-0.731501	0.262966	-2.78173	0.00540699	0.0438098
CCDC163	379.682	0.443409	0.159418	2.78141	0.00541228	0.0438246
EPS15	3747.16	0.242109	0.0870535	2.78116	0.00541657	0.0438312
LYST	258.915	0.65763	0.236554	2.78005	0.00543511	0.0439532
DCTN1	7875.94	-0.218663	0.0786921	-2.77872	0.00545743	0.0441055
TUT4	4124.05	0.229293	0.0825463	2.77775	0.00547362	0.0442081
CDK11A	2366.16	-0.227415	0.0818804	-2.7774	0.00547957	0.0442279
TOMM40L	1954.3	-0.297064	0.10698	-2.77683	0.00548926	0.0442779
CCDC122	87.5976	1.09061	0.392809	2.77643	0.0054959	0.0443033
ZNF605	285.75	0.571811	0.20597	2.77619	0.00550008	0.0443087
RGS6	421.757	0.43586	0.157012	2.77597	0.00550372	0.0443099
RPS25	28253	0.199868	0.0720047	2.77576	0.00550723	0.0443099
LINC01000	1850.8	0.283575	0.102207	2.77453	0.0055281	0.0444214
MUTYH	1170.96	0.333422	0.120169	2.77461	0.00552682	0.0444214
SNORD17	313.773	-0.545032	0.196528	-2.77331	0.00554898	0.0445326
TYRO3	979.804	-0.378692	0.136543	-2.77343	0.00554685	0.0445326
MGLL	2106.58	-0.524935	0.18936	-2.77216	0.00556865	0.0446621
TMEM129	1308.96	0.317765	0.114654	2.77152	0.00557944	0.0447203
LINC01480	98.579	0.923427	0.333334	2.77027	0.00560092	0.0448641
LTF	520.018	1.72598	0.623313	2.76904	0.00562214	0.0450056
C2CD5	2684.4	0.21314	0.0769788	2.76882	0.005626	0.045008
TGFBR3	161.942	-0.769838	0.278086	-2.76835	0.00563413	0.0450446
OGFOD2	1043.96	0.320733	0.115932	2.76657	0.00566496	0.0452625
GIMAP8	916.814	0.513979	0.185816	2.76606	0.00567374	0.045304
BZW1	8316.52	-0.248923	0.090012	-2.76545	0.00568451	0.0453614
ESF1	3551.05	-0.282726	0.102244	-2.7652	0.00568877	0.0453667
RIOK2	2289.41	-0.288334	0.104283	-2.76493	0.00569355	0.0453763
MIR17HG	1991.53	-0.307164	0.111153	-2.76345	0.00571938	0.0455535
GNPTAB	9146.93	-0.246585	0.0892802	-2.76192	0.00574623	0.0457134
ETV5	1698.46	1.44983	0.524947	2.76187	0.00574722	0.0457134
HSPD1	71749	-0.227653	0.0824324	-2.76169	0.00575029	0.0457134
POLG	5057.59	-0.230641	0.0835592	-2.76021	0.00577641	0.0458888
GTF3C2	4250.34	-0.248252	0.0899456	-2.76003	0.00577961	0.0458888
BANF1	11226.3	-0.262147	0.0950027	-2.75936	0.00579144	0.0459251
MATR3	21513.2	-0.192716	0.0698402	-2.75938	0.00579104	0.0459251
MFNG	5729.86	-0.192399	0.0697449	-2.75862	0.00580467	0.0460012
LSM7	4977.76	-0.242315	0.0878775	-2.75742	0.00582589	0.0461405
MAGED2	2121.19	0.276708	0.100381	2.75659	0.0058408	0.0461956
CSTF3	3241.63	-0.312178	0.113248	-2.75659	0.00584069	0.0461956
TFAM	5369.29	-0.293821	0.106595	-2.75642	0.0058438	0.0461956
RASSF2	3258.23	-0.384429	0.139518	-2.75541	0.00586188	0.0463096
ZNF791	1875.1	0.239896	0.0870997	2.75427	0.0058823	0.046442
ZDBF2	911.358	0.442965	0.160923	2.75265	0.0059115	0.0466143
POLR3K	1858.54	-0.296956	0.107878	-2.7527	0.00591064	0.0466143
AURKA	4735.02	-0.338844	0.123141	-2.75167	0.00592928	0.0466382
NSUN5	2681.55	-0.299385	0.108778	-2.75225	0.00591878	0.0466382
HES6	607.37	-0.428684	0.155785	-2.75178	0.00592731	0.0466382
LINC00623	436.753	0.624908	0.2271	2.75169	0.00592893	0.0466382
YKT6	5334.82	-0.184217	0.066957	-2.75128	0.00593637	0.0466651
UVSSA	1287.07	0.264887	0.0963198	2.75008	0.0059581	0.0467777
DHX57	1440.1	-0.280227	0.101896	-2.75013	0.00595709	0.0467777
DNAJA2	5671.07	-0.305095	0.110955	-2.74973	0.00596451	0.046799
TGFB1	5510.07	-0.282311	0.102682	-2.74937	0.00597095	0.046804
EML5	287.005	0.795451	0.28933	2.74929	0.00597254	0.046804
AP1G2	602.757	0.430515	0.156637	2.74849	0.00598698	0.0468592
LOC105372895	907.608	-0.443696	0.161421	-2.74869	0.00598333	0.0468592
RAB6A	6735.02	0.194031	0.0706239	2.74739	0.00600716	0.046988
C5	110.217	1.19092	0.433855	2.74497	0.00605169	0.0473071
CASP10	3973.31	0.21842	0.0795927	2.74422	0.00606548	0.0473856
ZC3HC1	1102.92	-0.338993	0.123574	-2.74323	0.00608374	0.0474989
BRSK1	469.582	0.604591	0.220456	2.74245	0.00609826	0.0475588
PHPT1	1644.79	0.312786	0.114072	2.74201	0.00610643	0.0475588
RPL10A	24629.4	0.162727	0.0593432	2.74212	0.00610431	0.0475588
SNHG12	1482.07	-0.423018	0.154267	-2.74212	0.00610435	0.0475588
XPO4	3773.9	-0.201029	0.0733446	-2.74088	0.00612742	0.0476928
HSPA1A	159.096	-1.32377	0.483185	-2.73968	0.0061499	0.0478385
GNPDA1	5658	-0.26838	0.0979688	-2.73944	0.00615438	0.0478439
PRMT1	17065.9	-0.284657	0.103937	-2.73874	0.00616745	0.0478573
CD27-AS1	204.864	0.593026	0.216517	2.73894	0.0061638	0.0478573
CLINT1	9977.37	-0.152065	0.0555227	-2.73879	0.00616657	0.0478573
ATF4P3	125.405	0.967923	0.353449	2.73851	0.00617188	0.0478623
MRPL32	2511.85	-0.257078	0.0939027	-2.7377	0.00618699	0.0479501
C17orf75	1202.46	0.279312	0.10204	2.73728	0.00619493	0.0479822
FKBP10	103.736	1.06992	0.391195	2.73501	0.00623793	0.0482093
TXNDC17	1441.41	-0.315569	0.115373	-2.73521	0.00623403	0.0482093
C1QBP	11060.9	-0.222331	0.0812934	-2.73492	0.00623948	0.0482093
ADAT1	1991.43	0.28856	0.105499	2.73519	0.00623435	0.0482093
MALAT1	431.198	0.400599	0.146505	2.73436	0.00625009	0.0482619
PDCD4-AS1	171.11	0.705263	0.257959	2.73401	0.00625678	0.048284
RFXAP	602.232	0.383216	0.14018	2.73374	0.00626194	0.0482944
SLC43A1	1723.87	1.2086	0.442288	2.73262	0.00628328	0.0484295
SKA3	2162.48	-0.222071	0.0812773	-2.73227	0.00629003	0.0484457
LRRC8D	3164.2	0.243539	0.0891395	2.73211	0.00629304	0.0484457
TUBGCP2	2331.19	-0.249295	0.0912776	-2.73117	0.00631096	0.0485246
DCUN1D4	1493.36	0.274993	0.100681	2.73133	0.006308	0.0485246
TMEM219	1144.05	0.357954	0.131081	2.73079	0.00631835	0.048552
ACBD4	819.221	0.31869	0.116731	2.73012	0.00633106	0.0486201
MED24	4456.1	-0.221435	0.08112	-2.72972	0.00633875	0.0486496
CCZ1B	1077.58	0.387526	0.142023	2.7286	0.00636029	0.0487854
CLYBL	346.467	0.621085	0.227678	2.72791	0.00637361	0.0488579
EIF3H	16174.2	0.168447	0.0617576	2.72756	0.00638052	0.0488813
HMGN5	3620.24	-0.503108	0.184589	-2.72556	0.00641918	0.0489921
BPTF	4580.12	-0.214623	0.0787534	-2.72525	0.0064252	0.0489921
ERAL1	3025.98	-0.192028	0.0704683	-2.72503	0.00642958	0.0489921
NETO2	2527.29	0.336191	0.123353	2.72545	0.00642145	0.0489921
MPG	548.137	0.419578	0.153896	2.72637	0.00640351	0.0489921
LINC00461	171.122	0.709153	0.260202	2.72539	0.00642248	0.0489921
EIF4E3	1047.19	0.389299	0.142848	2.72528	0.00642476	0.0489921
C3orf18	112.657	0.875896	0.321428	2.72502	0.00642983	0.0489921
TADA3	2335.58	0.299396	0.109813	2.72642	0.00640262	0.0489921
PSMB1	6067.89	-0.170401	0.0626026	-2.72194	0.00648994	0.0494204
UBP1	7582.1	-0.195104	0.0716911	-2.72146	0.00649948	0.0494633
ITPA	2525.13	-0.312471	0.114833	-2.72108	0.0065069	0.0494645
GET3	3791.15	-0.368473	0.135448	-2.7204	0.00652037	0.0494645
PDPR	4370.06	-0.263666	0.0969253	-2.7203	0.0065223	0.0494645
DELE1	2452.23	0.271641	0.0998589	2.72025	0.00652323	0.0494645
HIBCH	2501.62	-0.231106	0.0849456	-2.72064	0.00651556	0.0494645
TTC7A	4265.11	-0.243738	0.0896084	-2.72003	0.0065276	0.0494645
ZNF281	2208.56	-0.260748	0.095868	-2.71986	0.00653091	0.0494645
DENND1B	3453.75	0.339143	0.124661	2.72052	0.00651801	0.0494645
RAC1	10392.5	-0.175173	0.0644496	-2.71798	0.0065681	0.0497164
METTL13	4378.12	-0.280154	0.103104	-2.71719	0.00658382	0.0498057
SNRPB	15324	-0.335766	0.123598	-2.7166	0.00659557	0.0498647
ELOVL1	3529.7	-0.232511	0.0856204	-2.7156	0.00661555	0.0499859
PAXIP1-DT	695.28	0.456984	0.168317	2.71502	0.00662722	0.0500155
IQGAP2	8290.85	-0.236356	0.0870553	-2.71501	0.00662738	0.0500155
ACTR1B	2142.9	0.223368	0.0822838	2.71461	0.00663547	0.0500468
DNAH1	484.54	0.549602	0.202491	2.71421	0.00664336	0.0500765
MIB1	11212.7	0.201105	0.074151	2.7121	0.00668578	0.0503087
RPAP1	1919.29	-0.243992	0.0899681	-2.71198	0.0066882	0.0503087
VPS45	2739.56	0.226687	0.08359	2.71189	0.00669007	0.0503087
CTPS1	9016.64	-0.280091	0.103282	-2.7119	0.00668993	0.0503087
SNHG5	5012.18	0.374944	0.138315	2.71079	0.00671228	0.0504457
ENTPD6	4852.1	-0.193181	0.0712775	-2.71026	0.00672298	0.0504962
RACGAP1	5603.42	-0.287793	0.106197	-2.70998	0.00672873	0.0505077
RPS3	74120.6	0.17807	0.0657135	2.70979	0.0067325	0.0505077
ALG8	4895.89	-0.184092	0.0679452	-2.70942	0.00674001	0.0505341
ZNF326	2525.29	-0.292614	0.108016	-2.70899	0.00674885	0.0505704
STC2	3040.65	0.988187	0.364834	2.70859	0.00675693	0.0505711
MIX23	1320.53	-0.334965	0.123666	-2.70863	0.00675621	0.0505711
SMC4	26679.3	-0.175415	0.0647804	-2.70785	0.00677214	0.050655
WDPCP	259.119	0.543696	0.200868	2.70673	0.00679496	0.0507956
COIL	2305.47	-0.306602	0.11335	-2.70492	0.00683208	0.051043
HGSNAT	1395.93	0.457238	0.169121	2.70362	0.0068588	0.0512124
DDX54	4684.89	-0.307665	0.113815	-2.7032	0.00686764	0.0512481
TMEM35B	351.571	0.469898	0.173845	2.70297	0.00687229	0.0512526
DTX1	104.499	-0.948681	0.351062	-2.70232	0.00688575	0.0513228
ZNF554	252.024	0.604091	0.223575	2.70196	0.00689319	0.0513464
NT5M	90.4923	0.851168	0.31504	2.70178	0.00689703	0.0513464
NECAP1	1370.44	0.248452	0.0919844	2.70103	0.00691253	0.0514013
NBPF19	1332.09	-0.28276	0.10468	-2.70118	0.00690941	0.0514013
LOC105374639	918.693	0.609266	0.225625	2.70035	0.00692665	0.051476
GRSF1	9524.94	-0.211367	0.0782796	-2.70015	0.00693085	0.051477
RFWD3	5895.05	-0.253073	0.0937457	-2.69957	0.00694285	0.0515359
RWDD2B	1457.4	0.317082	0.117498	2.69861	0.00696305	0.0516253
MRPS6	1308.14	-0.343242	0.127187	-2.69871	0.00696091	0.0516253
EIF2S3	22825	0.205055	0.0760189	2.69743	0.00698772	0.0517778
ILF3	27368.5	-0.216725	0.0803564	-2.69704	0.00699586	0.0518078
IPP	689.802	0.32882	0.121948	2.6964	0.00700928	0.0518769
LRRC27	146.451	0.759207	0.281584	2.6962	0.00701362	0.0518786
ZMAT2	5598.4	-0.268432	0.0995691	-2.69593	0.00701923	0.0518898
HIF1A	2938.81	0.203159	0.075399	2.69445	0.00705048	0.05206
LOC100421372	1946.14	-0.269558	0.100038	-2.69454	0.00704856	0.05206
EIF2B5	5530.89	-0.199081	0.0738951	-2.69411	0.00705773	0.0520832
SORD2P	253.101	-0.642139	0.238368	-2.6939	0.00706222	0.0520859
TOR1AIP2	4317.92	-0.238904	0.0886945	-2.69356	0.00706925	0.0521074
YBX1	111433	-0.204362	0.0759038	-2.69239	0.00709428	0.0522614
LOC124903757	516.583	0.404278	0.150167	2.69218	0.0070986	0.0522629
NAA16	1513.33	-0.309946	0.115186	-2.69083	0.00712737	0.0524441
SV2C	428.645	0.483299	0.179712	2.68929	0.00716036	0.0526341
PPIEL	96.1568	0.854729	0.317833	2.68924	0.00716149	0.0526341
ZNF767P	920.661	0.316219	0.117608	2.68875	0.007172	0.0526501
EIF4E	5266.38	-0.293937	0.109315	-2.6889	0.0071688	0.0526501
JAGN1	1532.16	-0.316896	0.117914	-2.68752	0.00719855	0.0528144
NOL3	1163.27	0.266578	0.0992406	2.68618	0.00722734	0.0529949
SMAD2	5063.4	0.196595	0.0732241	2.68484	0.00725645	0.0531504
GPRIN3	11665.1	-0.198419	0.0739083	-2.68466	0.00726026	0.0531504
TARDBP	18587	-0.235354	0.0876672	-2.68462	0.00726115	0.0531504
LOC102724745	126.787	0.827727	0.308432	2.68366	0.00728211	0.0532731
QSER1	2254.88	-0.211141	0.0786874	-2.68329	0.00729021	0.0533015
TTLL4	2867	-0.27519	0.102632	-2.68133	0.00733303	0.0535836
ZMYND19	2264.91	-0.253079	0.0944226	-2.68028	0.00735605	0.053628
AKNA	6530.64	0.315914	0.117862	2.68037	0.00735407	0.053628
PMS2P1	1150.92	0.386064	0.144036	2.68032	0.00735509	0.053628
ITGB1BP1	3915.47	-0.243081	0.0906851	-2.6805	0.00735126	0.053628
CLN3	1611.9	-0.300103	0.111976	-2.68006	0.00736098	0.053633
USP2-AS1	121.715	-0.844447	0.315352	-2.67779	0.00741091	0.0539658
TRIM36	404.085	0.43786	0.163558	2.67709	0.00742646	0.0540479
COMMD9	992.415	-0.33123	0.123872	-2.67396	0.00749604	0.0544916
CYSTM1	880.495	0.320425	0.119824	2.67412	0.00749265	0.0544916
SMG8	1549.64	-0.303119	0.113374	-2.67362	0.00750369	0.0545159
MTX2	1820.46	0.248618	0.0929986	2.67335	0.00750975	0.0545286
PAICS	24602.4	-0.238963	0.0894148	-2.67253	0.00752826	0.0546317
ASL	1561.1	0.260778	0.0976071	2.67172	0.00754647	0.0547324
TTC19	1947.12	0.246187	0.0921606	2.67128	0.00755624	0.0547498
SYK	2402.41	-0.356394	0.13342	-2.67122	0.00755752	0.0547498
FBXL5	1478.9	0.302451	0.113242	2.67083	0.00756643	0.054783
NMRK1	1261.56	0.394914	0.147951	2.66923	0.0076026	0.054982
TMEM167A	7166.18	-0.205009	0.0768003	-2.66938	0.00759924	0.054982
MAPK1IP1L	2828.86	-0.262329	0.0982896	-2.66894	0.00760907	0.0549974
MERTK	327.612	0.549244	0.205917	2.66731	0.00764618	0.055234
CLEC9A	451.786	0.938265	0.351946	2.66593	0.00767747	0.0554285
MAGED1	2789.96	-0.311662	0.116934	-2.66528	0.00769237	0.0554877
STAT5B	2900.45	0.221368	0.0830648	2.665	0.00769883	0.0554877
CRYZ	1104.05	-0.382611	0.143563	-2.66512	0.00769614	0.0554877
TP53INP1	2529.08	0.224432	0.0842714	2.6632	0.00774005	0.055753
C12orf43	1055.03	-0.344252	0.129326	-2.66188	0.00777048	0.0558768
FAM8A1	1729.74	0.232924	0.0875028	2.6619	0.00777009	0.0558768
TOE1	1244.63	-0.318218	0.119542	-2.66197	0.00776846	0.0558768
LOC105369968	376.638	-0.510291	0.191723	-2.6616	0.00777701	0.055892
ATP6V1C1	4488.81	-0.235473	0.0885032	-2.66061	0.00779981	0.0559676
ECHDC1	3027.67	-0.209038	0.0785687	-2.66057	0.00780079	0.0559676
USO1	6927.27	0.178433	0.0670644	2.66062	0.00779977	0.0559676
LEO1	3051.1	-0.280029	0.105311	-2.65907	0.00783575	0.0561865
PDE12	3124.28	-0.233265	0.0877454	-2.65843	0.00785051	0.0562605
DNMT1	15302.6	-0.229954	0.0865064	-2.65823	0.00785529	0.0562629
STX1A	173.427	-0.613848	0.230955	-2.65787	0.00786372	0.0562914
SLC12A7	916.292	-0.368768	0.138825	-2.65636	0.00789885	0.0565109
CSNK1D	5775.34	-0.197298	0.0743083	-2.65513	0.0079279	0.0566853
ITFG1	2487.96	0.21731	0.0818511	2.65494	0.00793218	0.0566853
MED6	1086.43	-0.375465	0.141458	-2.65424	0.00794865	0.0567389
SLC7A2	3226.73	0.461274	0.173785	2.65429	0.00794766	0.0567389
SPPL2A	2963.16	0.249157	0.0939188	2.6529	0.00798029	0.0569327
RBBP6	4910.46	-0.200715	0.0756929	-2.65171	0.00800864	0.0570688
PMM2	3425.94	-0.205426	0.0774745	-2.65153	0.0080129	0.0570688
RNF115	3010.54	0.212376	0.0800922	2.65165	0.00801005	0.0570688
UQCR10	3697.82	-0.232217	0.0875949	-2.65104	0.00802454	0.0571196
PPP3CB-AS1	163	0.754333	0.284564	2.65084	0.00802913	0.0571201
RMDN1	2450.54	0.230379	0.0869144	2.65064	0.00803389	0.0571218
RPL9	24688.7	0.24197	0.0913026	2.6502	0.0080444	0.0571645
ADIPOR2	5116.46	-0.202926	0.0765765	-2.64997	0.00804978	0.0571706
NOSIP	1934.07	-0.353407	0.133418	-2.64887	0.00807616	0.0572406
SCO1	3101.55	-0.203581	0.076855	-2.6489	0.00807532	0.0572406
DEK	10067.6	-0.327564	0.123665	-2.6488	0.00807772	0.0572406
H3-3A	13191.7	-0.174603	0.0659116	-2.64905	0.00807194	0.0572406
NBPF26	1039.1	-0.359791	0.135859	-2.64827	0.0080906	0.0572998
SNRPE	6557.87	-0.28346	0.107079	-2.64721	0.00811588	0.0574467
BTBD2	2644.58	0.226525	0.0855882	2.64668	0.00812863	0.0574726
JUN	1005.65	-0.288832	0.109128	-2.64673	0.00812733	0.0574726
CHD1L	5644.43	0.177991	0.0672766	2.64566	0.00815327	0.0576146
CAV1	2607.67	-0.275739	0.104237	-2.64531	0.00816169	0.057642
AKAP1	5717.96	-0.298234	0.112787	-2.64423	0.00818766	0.0577931
C12orf57	2268.73	0.258497	0.0977964	2.64322	0.00821219	0.057934
CHAC2	1072.53	-0.35986	0.136206	-2.64203	0.00824114	0.0581058
RPL41P1	4227.7	0.226071	0.0855951	2.64117	0.00826204	0.0582207
GAPVD1	3526.7	-0.236703	0.0896279	-2.64095	0.00826737	0.0582258
TIMM8B	3623.18	-0.283626	0.107435	-2.63998	0.00829121	0.0583612
LOC107986437	199.833	0.648958	0.245866	2.63948	0.00830334	0.0584141
TNIP1	6433.16	-0.224175	0.0849404	-2.6392	0.00831008	0.0584291
LRRC58	7097.08	-0.175652	0.0665931	-2.63769	0.00834716	0.0586572
AKIP1	806.28	0.325808	0.123619	2.63557	0.00839952	0.0589924
RAD51D	2302.07	0.225619	0.0856198	2.63512	0.0084107	0.0590382
DPP3	4450.43	-0.195989	0.0744112	-2.63387	0.00844184	0.0592239
RBM27	3767.72	-0.198591	0.0754084	-2.63353	0.00845018	0.0592496
CYP20A1	1100.64	0.355749	0.135134	2.63257	0.00847425	0.0593854
ZNF207	13602.4	-0.176168	0.0669276	-2.63221	0.00848311	0.0594146
ANXA2R-OT1	196.227	-0.689288	0.262023	-2.63064	0.00852241	0.0596362
AP2M1	18444	-0.180389	0.068574	-2.63057	0.00852417	0.0596362
CD2BP2	4715.77	-0.171817	0.0653326	-2.62988	0.00854145	0.0597241
YIPF6	1555.79	0.282253	0.107432	2.62728	0.00860717	0.0601504
NIBAN1	3704.6	1.4148	0.538641	2.62661	0.00862411	0.0602355
MCTP2	720.8	0.507241	0.193238	2.62495	0.00866616	0.0604087
NAP1L1	36914.5	0.136427	0.051973	2.62495	0.00866612	0.0604087
CTR9	4232.68	-0.271642	0.10348	-2.62505	0.00866352	0.0604087
UQCC2	1828.29	0.233243	0.0888588	2.62488	0.008668	0.0604087
SCNN1B	2612.17	0.276152	0.10529	2.62278	0.00872147	0.0607479
COTL1	3501.22	-0.277255	0.105777	-2.62112	0.00876418	0.0609243
PSMA3	5007.13	-0.233268	0.0889968	-2.62109	0.00876495	0.0609243
SLC16A10	1521.21	-0.251829	0.0960798	-2.62105	0.00876606	0.0609243
PSMD14	8792.3	-0.258624	0.0986602	-2.62136	0.00875796	0.0609243
SDC3	74.4463	1.69018	0.645006	2.62041	0.00878233	0.0610039
SCAF1	5081.8	-0.26813	0.102377	-2.61903	0.00881793	0.0611838
ZFYVE28	630.954	0.428371	0.16357	2.61889	0.00882171	0.0611838
EIF2A	6595.16	0.195485	0.0746453	2.61885	0.00882273	0.0611838
EIF4H	25321.1	-0.247064	0.0944307	-2.61635	0.00888748	0.0615991
TEX9	1947.67	0.2712	0.103678	2.61578	0.0089023	0.0616391
SLC17A5	1490.41	0.341688	0.130632	2.61565	0.00890583	0.0616391
SELL	138.044	-1.0345	0.395518	-2.61557	0.00890786	0.0616391
CPOX	4386.48	-0.2768	0.105848	-2.61508	0.00892077	0.0616947
JPT1	1977.67	-0.286585	0.109605	-2.6147	0.00893057	0.0617287
R3HCC1L	953.202	-0.326092	0.124765	-2.61365	0.00895818	0.0618858
SRP72	13255.5	0.162083	0.0620238	2.61324	0.00896896	0.0619264
NUDT22	680.648	0.326014	0.124804	2.61221	0.00899592	0.062041
PLRG1	3983.53	0.183605	0.0702905	2.61208	0.00899923	0.062041
MREG	1350.26	-0.281514	0.107775	-2.61204	0.00900026	0.062041
ANTXR2	1108.75	0.440982	0.168838	2.61186	0.00900519	0.0620412
MRPS31P5	268.4	0.495326	0.189714	2.61091	0.00903028	0.0621802
CLMN	1521.78	-0.268262	0.102806	-2.60941	0.00906987	0.0623248
SCAF11	6791	-0.24084	0.0922933	-2.60951	0.00906722	0.0623248
KPNA4	6501.07	-0.2308	0.0884504	-2.60937	0.00907098	0.0623248
ST3GAL3	566.129	0.459127	0.175952	2.60939	0.00907047	0.0623248
SNX20	1035.13	-0.637798	0.244511	-2.60846	0.00909499	0.0624559
MRM3	1499.87	-0.315538	0.121015	-2.60743	0.00912236	0.0626099
INSIG1	36699.9	-0.281749	0.108071	-2.60707	0.00913216	0.0626241
PCDH1	847.561	-0.573326	0.219919	-2.60699	0.00913433	0.0626241
RNF14	3208.27	0.221051	0.0848288	2.60584	0.00916486	0.0627994
PALM2AKAP2	10206.1	-0.225742	0.0866423	-2.60544	0.00917556	0.0628387
DDX51	3078.69	-0.239526	0.0919544	-2.60484	0.00919174	0.0629155
CEP72	1295.08	-0.293732	0.112802	-2.60397	0.00921521	0.063042
SELENON	816.868	0.388406	0.149193	2.60337	0.00923112	0.0631167
METAP2	10240.9	-0.279127	0.107251	-2.60257	0.00925288	0.0631886
CD9	1751.98	-1.02153	0.392528	-2.60243	0.00925661	0.0631886
BAZ1B	14523.7	-0.199106	0.0764991	-2.60272	0.00924865	0.0631886
SCAF4	3285.38	-0.187514	0.0721047	-2.60057	0.00930679	0.0634969
METTL9	4333.65	0.178446	0.068639	2.59978	0.00932847	0.0636105
GCSAM	275.615	0.568476	0.21878	2.59839	0.00936614	0.063833
CTNNBL1	2942.61	-0.294025	0.113175	-2.59796	0.00937803	0.0638796
SLC39A10	2404.12	-0.353126	0.135953	-2.59742	0.0093927	0.0639451
DKC1	13984	-0.265502	0.102303	-2.59524	0.00945238	0.0642823
CDK8	1831.48	-0.331819	0.127849	-2.5954	0.00944811	0.0642823
SLC26A11	323.216	0.532523	0.205256	2.59443	0.00947469	0.0643652
TACC3	5789	-0.250514	0.0965583	-2.59443	0.00947474	0.0643652
RRM2	28138.1	-0.247621	0.0954605	-2.59396	0.00948765	0.0644183
PSMB7	6230.68	-0.253803	0.0978646	-2.59341	0.00950303	0.0644881
DCAF10	1286.28	0.279625	0.107883	2.59194	0.00954374	0.0647297
LINC00662	216.654	0.816997	0.31535	2.59076	0.00957629	0.0648662
TRAPPC2L	1240.92	-0.365712	0.14117	-2.59058	0.00958132	0.0648662
RGS3	611.216	0.518514	0.200156	2.59055	0.0095824	0.0648662
LOC100128653	203.19	-0.734221	0.283431	-2.59047	0.00958438	0.0648662
RRM1	11175.2	-0.157209	0.0607245	-2.58889	0.00962858	0.0650861
ZWINT	7038.37	-0.229746	0.0887475	-2.58876	0.0096323	0.0650861
SENP2	4763.71	0.172705	0.0667123	2.5888	0.00963103	0.0650861
TRMT1	3715.44	-0.230337	0.0890274	-2.58726	0.0096742	0.0651694
ZCWPW1	150.241	0.724569	0.280075	2.58706	0.00968001	0.0651694
PAPSS1	2616.81	0.236695	0.0914682	2.58773	0.00966116	0.0651694
ATP10D	1451.14	-0.36535	0.141176	-2.58791	0.00965608	0.0651694
TATDN2	5828.79	-0.182312	0.0704716	-2.58703	0.00968066	0.0651694
AGPS	5126.58	-0.183259	0.070832	-2.58724	0.0096749	0.0651694
ZMPSTE24	7238	-0.256418	0.0990936	-2.58763	0.00966373	0.0651694
LDHB	41053.7	-0.203339	0.0786048	-2.58685	0.00968582	0.0651694
MRPS12	1855.88	-0.272004	0.105196	-2.5857	0.0097181	0.0652932
EFNB1	432.299	-0.444523	0.171905	-2.58586	0.00971365	0.0652932
SAMM50	2624.06	-0.208207	0.0805243	-2.58565	0.00971969	0.0652932
PAIP2	5965.19	-0.192608	0.0745047	-2.58518	0.00973275	0.0653462
COA3	1528.94	-0.293559	0.113607	-2.58399	0.00976646	0.0655378
TPM4	16341.7	0.23412	0.0906408	2.58294	0.00979629	0.0656336
PHYH	393.257	0.560093	0.216831	2.58308	0.00979222	0.0656336
ANXA1	203.998	1.47479	0.570939	2.5831	0.00979172	0.0656336
SH3GL1	2252.31	-0.242756	0.0940008	-2.58249	0.00980915	0.065685
RAN	30002.6	-0.195617	0.0757707	-2.58169	0.00983171	0.0658012
COQ3	914.048	-0.320875	0.124405	-2.57929	0.00990048	0.0661915
ITGB5	7904.99	-0.228506	0.0885909	-2.57934	0.00989898	0.0661915
DGCR8	2612.96	-0.244176	0.0946838	-2.57885	0.00991284	0.066217
SAPCD2	4411.51	-0.315381	0.122298	-2.57879	0.00991476	0.066217
NEK7	3665.69	0.219149	0.0850165	2.57772	0.00994537	0.0663864
RNF166	900.842	0.308883	0.119851	2.57722	0.00995989	0.0664483
CLIP1	2623.6	0.346299	0.134441	2.57585	0.00999953	0.0666425
PTPN6	2183.43	0.35278	0.136951	2.57596	0.00999634	0.0666425
LOC283788	304.624	0.613272	0.238199	2.57462	0.010035	0.0668435
BRAF	2503.56	0.267557	0.103939	2.57418	0.0100479	0.0668946
IDH2	7115.37	0.294785	0.11454	2.57364	0.0100634	0.0669624
NDUFS3	2555.3	-0.245255	0.0953074	-2.57331	0.0100731	0.0669919
DCAF11	2410.84	0.194793	0.0757301	2.57219	0.0101056	0.0671425
PEX26	2200.26	-0.21426	0.0832993	-2.57217	0.0101064	0.0671425
TMEM43	5029.87	0.186136	0.0723707	2.57198	0.0101119	0.0671436
ANKS1A	1612.04	-0.241384	0.0938745	-2.57135	0.0101302	0.0672303
MYBL2	17925.8	-0.260368	0.101276	-2.57087	0.0101444	0.0672541
DOLK	732.075	-0.415856	0.161753	-2.57093	0.0101426	0.0672541
GOLGA2P10	394.547	0.4022	0.156545	2.56924	0.0101923	0.067272
CC2D1A	2033.44	0.303332	0.118035	2.56984	0.0101744	0.067272
HPRT1	3550.29	-0.275559	0.10722	-2.57003	0.010169	0.067272
CASK	767.733	0.301188	0.117219	2.56943	0.0101865	0.067272
ATXN1-AS1	338.049	0.488492	0.190037	2.57051	0.0101549	0.067272
WDR19	832.203	0.301926	0.117502	2.56954	0.0101832	0.067272
ATR	3625.24	-0.194194	0.0755752	-2.56955	0.0101832	0.067272
ATRAID	3102.85	0.229782	0.0894312	2.56938	0.0101882	0.067272
DFFA	5394.81	-0.248355	0.0966685	-2.56914	0.010195	0.067272
GAS7	832.679	0.499662	0.194509	2.56884	0.010204	0.0672967
SIAH1	479.853	0.454798	0.177073	2.56843	0.0102162	0.0673417
LINC00996	1205.84	0.328036	0.127737	2.56806	0.0102269	0.067377
TMX2	4628.43	-0.248944	0.0969688	-2.56726	0.0102506	0.0674982
WIPF1	12510.8	0.18836	0.0733826	2.56682	0.0102635	0.0675477
GTF2IP20	589.787	0.445214	0.173473	2.56647	0.010274	0.0675817
NAPB	1354.92	0.252979	0.0985941	2.56586	0.0102921	0.0676657
ACOT9	1498.12	0.264292	0.103032	2.56515	0.0103133	0.0677494
SLC25A16	764.237	0.327278	0.12759	2.56507	0.0103155	0.0677494
NTMT1	1127.83	-0.344203	0.134256	-2.56379	0.0103537	0.0679648
ROCK1P1	164.1	1.05864	0.412956	2.56356	0.0103604	0.0679734
SNX2	3741.27	-0.211935	0.0826847	-2.56317	0.0103721	0.0680154
SCAP	3555.47	-0.204611	0.0798546	-2.5623	0.0103982	0.0681509
POU3F2	72.3026	-1.93459	0.755257	-2.5615	0.0104221	0.0682723
QPCTL	1013.45	0.337533	0.131806	2.56083	0.0104424	0.0682736
SRR	305.387	0.465478	0.181765	2.56088	0.0104408	0.0682736
CORO1B	327.45	0.533986	0.208512	2.56093	0.0104391	0.0682736
RAB33B	801.906	0.3	0.117152	2.56078	0.0104439	0.0682736
MARCKSL1	4403.12	-0.349032	0.136325	-2.5603	0.0104582	0.0683318
BCAS3	440.542	0.470135	0.183649	2.55997	0.0104682	0.0683519
TRAPPC11	2398.32	0.227524	0.088882	2.55984	0.0104721	0.0683519
ANAPC7	4029.58	-0.215283	0.0841074	-2.55962	0.0104785	0.0683589
KIAA0930	4013.4	-0.274435	0.107227	-2.55938	0.0104858	0.0683711
FAM76B	1479.84	0.267342	0.104505	2.55816	0.0105227	0.0685562
LIPT2-AS1	135.929	0.722935	0.282608	2.55809	0.010525	0.0685562
NUP107	4956.13	-0.18151	0.0709754	-2.55737	0.0105467	0.0686268
TNRC18	4956.29	0.242343	0.0947608	2.55742	0.0105452	0.0686268
ARID2	2846.57	-0.25345	0.0991444	-2.55637	0.010577	0.0687177
NUP210	26235.3	0.276063	0.107983	2.55655	0.0105717	0.0687177
RNPEPL1	1807.13	0.259927	0.101675	2.55645	0.0105747	0.0687177
TUBB3	250.749	-0.901522	0.352898	-2.55463	0.0106302	0.0689926
CCNA2	6479.77	-0.256592	0.100442	-2.55463	0.0106301	0.0689926
NUP85	2703.54	-0.194331	0.0760854	-2.55412	0.0106456	0.0690573
CDC37	7687.58	-0.188999	0.0740305	-2.55299	0.0106802	0.0692374
FLJ32255	216.102	0.614539	0.240738	2.55273	0.0106883	0.0692374
GNB4	3048.76	-0.291627	0.114244	-2.55268	0.0106898	0.0692374
TUBB4A	508.173	-0.538085	0.210839	-2.55211	0.0107072	0.0692436
POLR1D	3753.62	0.190291	0.0745581	2.55225	0.010703	0.0692436
ERMAP	343.278	0.520807	0.204052	2.55232	0.0107007	0.0692436
LINC01138	251.463	0.773681	0.303267	2.55116	0.0107366	0.0693985
ABCE1	13244	-0.20826	0.0816456	-2.55077	0.0107484	0.0694393
PRR15	339.707	-0.614272	0.241111	-2.54768	0.0108443	0.0700229
NOL9	2345.68	-0.318941	0.125217	-2.54711	0.010862	0.0701015
PARL	3488.65	-0.28472	0.111805	-2.54657	0.0108787	0.070138
PTPRF	1762.58	-0.412436	0.161954	-2.54662	0.0108772	0.070138
SEPTIN6	6885.48	0.327982	0.128821	2.54602	0.0108959	0.0702128
CCDC90B	2024.77	0.245375	0.0963852	2.54577	0.0109036	0.0702268
WNT10A	664.758	-0.396989	0.155953	-2.54556	0.0109101	0.0702334
NORAD	17447.1	0.162091	0.0637199	2.54381	0.0109651	0.0705514
CHERP	3347.18	-0.308338	0.121249	-2.54301	0.0109903	0.0705914
NLK	938.736	0.320529	0.126048	2.54291	0.0109934	0.0705914
ZNF768	1838.74	0.420837	0.165475	2.54321	0.010984	0.0705914
RPS29	4325.43	0.306819	0.120657	2.5429	0.0109937	0.0705914
OXA1L	5049.36	0.15846	0.0623197	2.54269	0.0110002	0.0705975
SNCAIP	459.193	-0.592064	0.232918	-2.54195	0.0110237	0.070677
ZNHIT6	3723.29	-0.324076	0.127487	-2.54204	0.0110208	0.070677
ENY2	4310.97	-0.247297	0.0972951	-2.54172	0.0110307	0.0706859
MLLT1	5151.68	-0.190563	0.0750132	-2.5404	0.0110727	0.070883
TUFM	17044.7	-0.196183	0.0772249	-2.54041	0.0110724	0.070883
GPAM	912.08	-0.27026	0.106406	-2.53989	0.0110886	0.0709105
ZSCAN9	802.39	0.341371	0.134396	2.54004	0.0110839	0.0709105
HEMK1	924.639	0.33765	0.132953	2.53963	0.011097	0.0709105
MPZL1	6117.53	-0.240367	0.0946494	-2.53955	0.0110994	0.0709105
ADRB2	445.074	-0.385853	0.151966	-2.53908	0.0111146	0.0709718
CRKL	5149.59	-0.209655	0.0825864	-2.53861	0.0111294	0.0710306
FLAD1	4392.32	-0.187993	0.0740648	-2.53823	0.0111416	0.071037
FUCA1	1637.74	0.278446	0.109694	2.53839	0.0111365	0.071037
RINT1	1856.83	-0.247571	0.0976204	-2.53605	0.011211	0.0714431
RASSF1	1344.01	-0.290752	0.114678	-2.53538	0.0112326	0.0715452
PIN4	998.868	-0.302449	0.119312	-2.53494	0.0112466	0.071598
TIPIN	1628.2	-0.251745	0.0993252	-2.53455	0.0112593	0.0716427
ZCCHC17	2337.22	-0.241227	0.0951824	-2.53437	0.011265	0.071643
TIMM17A	7666.67	-0.248721	0.0981995	-2.53281	0.0113153	0.0719267
NDUFS6	4181.1	-0.213426	0.0842965	-2.53185	0.0113461	0.0720866
ZNF397	1506.36	0.240175	0.0949003	2.53081	0.0113798	0.0722642
IRF4	36238.1	0.329475	0.130283	2.52891	0.0114416	0.0726205
PIGO	1782.94	0.219923	0.0870269	2.52707	0.0115019	0.0729665
RPL39	14519.9	0.190126	0.0752483	2.52664	0.0115158	0.0730182
TXLNG	3494.94	-0.242631	0.0960358	-2.52647	0.0115216	0.0730184
CYCS	26779.9	-0.267769	0.105994	-2.52627	0.0115281	0.073023
CENPT	4135.37	-0.189698	0.0750966	-2.52605	0.0115352	0.0730313
[truncated: 57,252 more rows]

## Sheet: MM cell lines_GO_QNZ_2.5
BP	GO Term	Study #	Study Freq.	Pop. Freq.	p-value	q-value	name	gene products
	GO:1901607	7	0.11	0.0037	4.75e-09	8.16e-06	alpha-amino acid biosynthetic process	PSAT1,CTH,ASNS,PHGDH,BCAT1,PSPH,ASS1
	GO:0006520	11	0.17	0.016	7.39e-09	8.16e-06	amino acid metabolic process	SARS1,PSAT1,GPT2,CTH,ASNS,PHGDH,CARS1,BCAT1,PSPH,WARS1,ASS1
	GO:0070059	4	0.061	0.002	9.51e-06	0.00126	intrinsic apoptotic signaling pathway in response to endoplasmic reticulum stress	CEBPB,DDIT3,TRIB3,CHAC1
	GO:0019752	12	0.18	0.043	1.9e-05	0.00217	carboxylic acid metabolic process	GPT2,ASNS,ALDH1L2,ASS1,PSAT1,CTH,SESN2,ALOX5AP,PHGDH,BCAT1,PSPH,PCK2
	GO:0071216	6	0.091	0.012	0.000118	0.0106	cellular response to biotic stimulus	CXCL10,CEBPB,ADAMTS13,DDIT3,TXNIP,ASS1
	GO:0071345	8	0.12	0.024	0.000173	0.0149	cellular response to cytokine stimulus	CXCL10,CEBPB,ADAMTS13,CCL3L1,CTH,TEX14,ASS1,PCK2
	GO:0071230	4	0.061	0.0042	0.000176	0.0149	cellular response to amino acid stimulus	CEBPB,SESN2,FYN,ASS1
	GO:0006950	23	0.35	0.17	0.000341	0.0244	response to stress	RYR2,CEBPB,AFAP1L2,CCL3L1,TSC22D3,ASNS,SLC7A11,IFIT3,ASS1,CXCL10,DDIT3,CXCR3,CTH,SESN2,TXNIP,TRIB3,FYN,CHAC1,TRPM8,ALPK1,ULBP1,LTF,PCK2
	GO:0006790	6	0.091	0.015	0.000405	0.0258	sulfur compound metabolic process	CTH,PHGDH,SLC7A11,CHAC1,ACP3,OPLAH
	GO:0035556	15	0.23	0.088	0.000526	0.0312	intracellular signal transduction	RYR2,CEBPB,SH2D3C,RAB39B,TEX14,INHBC,INHBE,DDIT3,CTH,SESN2,TRIB3,FYN,CHAC1,TRPM8,ALPK1
	GO:0006575	5	0.076	0.01	0.000558	0.032	modified amino acid metabolic process	SLC7A11,CHAC1,OPLAH,ALDH1L2,ASS1
	GO:0009612	5	0.076	0.011	0.000918	0.0466	response to mechanical stimulus	RYR2,CXCL10,TXNIP,FYN,PSPH
	GO:0009749	4	0.061	0.0067	0.00102	0.0485	response to glucose	SESN2,TXNIP,ZBED3,PCK2
	GO:0051775	2	0.03	0.0007	0.00104	0.0485	response to redox state	RYR2,SLC7A11
	GO:0045599	3	0.045	0.0031	0.00107	0.0485	negative regulation of fat cell differentiation	DDIT3,TRIB3,FERMT2
MF	GO Term	Study #	Study Freq.	Pop. Freq.	p-value	q-value	name	gene products
	GO:0043168	25	0.35	0.14	3.36e-06	0.00127	anion binding	ARHGAP9,RYR2,SLFN5,OPLAH,PIP5KL1,SESN2,FYN,KIF21B,PCK2,GPT2,RAB39B,ASNS,TEX14,TUBE1,MYO7A,WARS1,ASS1,SARS1,PSAT1,CTH,ALOX5AP,TRIB3,CARS1,ALPK1,FERMT2
	GO:1901363	21	0.3	0.13	0.000119	0.0224	heterocyclic compound binding	SLFN5,GPT2,RAB39B,ASNS,TEX14,TUBE1,MYO7A,OPLAH,WARS1,ASS1,SARS1,PSAT1,PIP5KL1,CTH,PHGDH,TRIB3,FYN,KIF21B,CARS1,ALPK1,PCK2
	GO:0008483	3	0.042	0.0014	0.000125	0.0224	transaminase activity	PSAT1,GPT2,BCAT1
	GO:0016874	5	0.07	0.0093	0.000514	0.0338	ligase activity	SARS1,ASNS,CARS1,WARS1,ASS1
	GO:0042802	18	0.25	0.11	0.000617	0.0338	identical protein binding	RYR2,CEBPB,OPLAH,IFIT3,WARS1,ASS1,SARS1,PSAT1,C1QTNF6,DDIT3,CTH,ALOX5AP,FYN,ACP3,TRPM8,CARS1,PSPH,NFE2L1
	GO:0005524	14	0.2	0.082	0.00157	0.0338	ATP binding	SLFN5,ASNS,TEX14,MYO7A,OPLAH,WARS1,ASS1,SARS1,PIP5KL1,TRIB3,FYN,KIF21B,CARS1,ALPK1
	GO:0016846	2	0.028	0.0009	0.00176	0.0338	carbon-sulfur lyase activity	CTH,ALOX5AP
CC	GO Term	Study #	Study Freq.	Pop. Freq.	p-value	q-value	name	gene products
	GO:0036488	2	0.029	0.0002	4.06e-05	0.00848	CHOP-C/EBP complex	CEBPB,DDIT3

## Sheet: MM cell lines_GO_QNZ_5
BP	GO Term	Study #	Study Freq.	Pop. Freq.	p-value	q-value	name	gene products
	GO:0006520	12	0.13	0.016	3.44e-08	7.05e-05	amino acid metabolic process	GPT2,ASNS,WARS1,ASS1,GARS1,SARS1,PSAT1,CTH,PHGDH,CARS1,BCAT1,PSPH
	GO:1901607	7	0.074	0.0037	5.75e-08	7.05e-05	alpha-amino acid biosynthetic process	PSAT1,CTH,ASNS,PHGDH,BCAT1,PSPH,ASS1
	GO:0170038	6	0.064	0.0032	5.02e-07	0.000206	proteinogenic amino acid biosynthetic process	PSAT1,ASNS,PHGDH,BCAT1,PSPH,ASS1
	GO:0070059	5	0.053	0.002	1.26e-06	0.00043	intrinsic apoptotic signaling pathway in response to endoplasmic reticulum stress	PPP1R15A,CEBPB,DDIT3,TRIB3,CHAC1
	GO:0006564	3	0.032	0.0003	2.87e-06	0.000798	L-serine biosynthetic process	PSAT1,PHGDH,PSPH
	GO:0006950	31	0.33	0.17	0.000113	0.0116	response to stress	PPP1R15A,RYR2,FKBP10,CEBPB,CCL3L1,SLC7A11,IFIT3,C5,CXCR3,SESN2,FYN,CHAC1,TRPM8,PCK2,AFAP1L2,TSC22D3,ASNS,ETV5,ASS1,CXCL10,DDIT3,CTH,DDIT4,TXNIP,TRIB3,SDHAF4,ALPK1,ULBP1,ATF3,LTF,HSPA1A
	GO:0045599	4	0.043	0.0031	0.000193	0.0188	negative regulation of fat cell differentiation	DDIT3,TRIB3,FERMT2,JDP2
	GO:0071549	3	0.032	0.0015	0.000387	0.0345	cellular response to dexamethasone stimulus	DDIT4,ASS1,PCK2
	GO:0035556	19	0.2	0.088	0.000502	0.0428	intracellular signal transduction	PPP1R15A,RYR2,CEBPB,SH2D3C,RAB39A,RAB39B,GAB2,INHBC,INHBE,DDIT3,CTH,SESN2,DDIT4,TRIB3,FYN,CHAC1,TRPM8,ALPK1,ATF3
	GO:0031667	9	0.096	0.025	0.00056	0.0459	response to nutrient levels	CXCL10,WNT11,DDIT3,SESN2,ASNS,PSPH,ATF3,ASS1,PCK2
MF	GO Term	Study #	Study Freq.	Pop. Freq.	p-value	q-value	name	gene products
	GO:0043168	32	0.33	0.14	6.24e-07	0.000289	anion binding	ARHGAP9,RYR2,SLFN5,HHAT,SPTLC3,PIP5KL1,SESN2,FYN,KIF21B,PCK2,DNAH17,GPT2,RAB39A,ASNS,RAB39B,TUBE1,MYO7A,GAB2,WARS1,ASS1,GARS1,SARS1,PSAT1,KIF26A,CTH,TTLL1,ALOX5AP,TRIB3,CARS1,ALPK1,FERMT2,HSPA1A
	GO:0016874	7	0.073	0.0093	3.11e-05	0.0072	ligase activity	GARS1,SARS1,TTLL1,ASNS,CARS1,WARS1,ASS1
	GO:1901363	27	0.28	0.13	3.65e-05	0.0072	heterocyclic compound binding	SLFN5,HHAT,SPTLC3,PIP5KL1,PHGDH,FYN,KIF21B,PCK2,DNAH17,GPT2,RAB39A,ASNS,RAB39B,TUBE1,MYO7A,WARS1,ASS1,GARS1,SARS1,PSAT1,KIF26A,CTH,TTLL1,TRIB3,CARS1,ALPK1,HSPA1A
	GO:0140677	17	0.18	0.066	0.000152	0.0118	molecular function activator activity	ARHGAP9,PPP1R15A,AFAP1L2,CCL3L1,ARRB1,INHBC,INHBE,CXCL10,C5,WNT11,ADM2,ALOX5AP,SDHAF4,FYN,EVI5L,LTF,HSPA1A
	GO:0005102	19	0.2	0.082	0.000268	0.0118	signaling receptor binding	BEX2,CCL3L1,SYTL1,ARRB1,GAB2,INHBC,GABRG1,INHBE,CXCL10,C5,ADAMTS13,WNT11,BAMBI,ADM2,FYN,CHAC1,ULBP1,FERMT2,HSPA1A
	GO:0008483	3	0.031	0.0014	0.000305	0.0118	transaminase activity	PSAT1,GPT2,BCAT1
	GO:0030234	17	0.18	0.072	0.000459	0.0118	enzyme regulator activity	ARHGAP9,PPP1R15A,AFAP1L2,SH2D3C,ARRB1,WARS1,CXCL10,C5,WNT11,SESN2,ALOX5AP,TXNIP,TRIB3,SDHAF4,FYN,EVI5L,LTF
	GO:0098772	23	0.24	0.12	0.000697	0.0154	molecular function regulator activity	ARHGAP9,PPP1R15A,AFAP1L2,CCL3L1,SH2D3C,ARRB1,INHBC,WARS1,INHBE,CXCL10,C5,WNT11,DDIT3,ADM2,SESN2,ALOX5AP,TXNIP,TRIB3,SDHAF4,FYN,EVI5L,LTF,HSPA1A
	GO:0043522	2	0.021	0.0006	0.00148	0.0286	leucine zipper domain binding	DDIT3,JDP2
	GO:0005125	6	0.063	0.013	0.00157	0.0286	cytokine activity	CXCL10,C5,WNT11,CCL3L1,INHBC,INHBE
	GO:0005524	17	0.18	0.082	0.00181	0.0311	ATP binding	SLFN5,DNAH17,ASNS,MYO7A,WARS1,ASS1,GARS1,SARS1,KIF26A,PIP5KL1,TTLL1,TRIB3,FYN,KIF21B,CARS1,ALPK1,HSPA1A
	GO:0016846	2	0.021	0.0009	0.00318	0.0433	carbon-sulfur lyase activity	CTH,ALOX5AP
	GO:0003774	4	0.042	0.0066	0.0037	0.0476	cytoskeletal motor activity	DNAH17,KIF26A,KIF21B,MYO7A
CC	GO Term	Study #	Study Freq.	Pop. Freq.	p-value	q-value	name	gene products
	GO:1990622	2	0.021	0.0001	2.62e-05	0.00693	CHOP-ATF3 complex	DDIT3,ATF3
	GO:0036488	2	0.021	0.0002	7.82e-05	0.0104	CHOP-C/EBP complex	CEBPB,DDIT3

## Sheet: MM pt1-pt4_QNZ_2.5_vs_ctrl
baseMean	log2FoldChange	lfcSE	stat	pvalue	padj	gene
65.7724	-9.26922	1.99864	-4.63777	3.52191e-06	0.0386847	SAP25
170.287	0.359774	1.62017	0.222059	0.824268	0.999847	TRNP
2076.84	-0.748001	0.920248	-0.812826	0.416318	0.999847	ND6
15392.4	-0.354187	0.991543	-0.357208	0.720936	0.999847	COX1
927.973	-0.0527434	0.901718	-0.0584921	0.953357	0.999847	FCAR
44.4823	0.821605	1.90973	0.43022	0.667035	0.999847	RDH13
126.295	0.431541	1.61067	0.267927	0.788756	0.999847	LILRB4
118.084	-0.110306	1.60926	-0.0685446	0.945352	0.999847	LILRB1
221.406	-1.65726	1.44207	-1.14922	0.250465	0.999847	LILRA2
1475.26	0.909159	0.624873	1.45495	0.145683	0.999847	LENG8
12.752	1.05602	3.19776	0.330238	0.74122	0.999847	LENG8-AS1
195.214	-0.255736	1.35287	-0.189032	0.850068	0.999847	LAIR1
198.678	0.632279	1.45823	0.433592	0.664585	0.999847	LILRA5
196.564	-0.190689	1.28811	-0.148038	0.882313	0.999847	LILRB2
31.2026	-2.21426	2.35897	-0.938657	0.347907	0.999847	LILRA6
4267.49	0.315678	0.588997	0.535958	0.591988	0.999847	RPS9
107.607	-0.732738	1.30872	-0.559889	0.575555	0.999847	TSEN34
292.273	0.0440545	0.99382	0.0443285	0.964643	0.999847	MBOAT7
30.2678	-0.392582	2.44317	-0.160686	0.872341	0.999847	TMC4
44.7639	-3.11187	1.99221	-1.56202	0.118284	0.999847	LENG1
259.994	-0.624366	1.17426	-0.531711	0.594926	0.999847	CNOT3
10.0761	1.54324	3.24975	0.47488	0.634873	0.999847	PRPF31-AS1
196.388	1.75987	1.01703	1.73039	0.0835606	0.999847	PRPF31
77.0034	-1.91488	1.55123	-1.23443	0.217043	0.999847	TFPT
40.4137	-1.30239	1.79667	-0.72489	0.468519	0.999847	NDUFA3
53.4911	0.459036	1.8484	0.248343	0.803869	0.999847	OSCAR
28.2906	-0.589565	2.06896	-0.284958	0.775677	0.999847	VSTM1
363.924	-0.0685926	0.837026	-0.0819479	0.934688	0.999847	HLA-DRA
13.3345	-0.876596	3.17231	-0.276328	0.782297	0.999847	ZBTB9
48.668	-1.75244	1.75665	-0.997607	0.31847	0.999847	SYNGAP1
355.621	0.0335231	0.736021	0.0455463	0.963672	0.999847	CUTA
978.272	0.594899	0.791349	0.751753	0.4522	0.999847	PHF1
20.3819	-0.323771	2.55498	-0.126722	0.899161	0.999847	KIFC1
2648.52	0.618029	0.59066	1.04634	0.295406	0.999847	RPS18
100.055	-0.725216	1.32611	-0.546874	0.584465	0.999847	VPS52
66.9778	-1.3779	1.97013	-0.699397	0.484304	0.999847	HLA-DPB1
85.8304	-0.582988	1.36387	-0.427452	0.66905	0.999847	HLA-DPA1
2572.08	-0.370987	0.604341	-0.61387	0.539301	0.999847	BRD2
81.5683	0.472351	1.52828	0.309074	0.757265	0.999847	HLA-DMA
44.3996	-1.50283	2.07366	-0.724726	0.46862	0.999847	LOC100294145
148.32	1.35374	1.0074	1.34379	0.179015	0.999847	PSMB9
295.769	-0.616272	0.969826	-0.635446	0.525137	0.999847	TAP1
40.1018	-1.48375	1.82403	-0.813445	0.415963	0.999847	PSMB8-AS1
400.735	0.248947	0.706491	0.352372	0.724559	0.999847	PSMB8
255.243	-0.984246	1.18633	-0.829658	0.406732	0.999847	TAP2
274.426	0.371686	0.98878	0.375903	0.706989	0.999847	HLA-DOB
37.7379	-0.449313	2.28905	-0.196288	0.844385	0.999847	HLA-DQB1
25.9581	-1.29791	2.28281	-0.568558	0.569656	0.999847	HLA-DRB1
637.909	-0.272407	1.02637	-0.26541	0.790694	0.999847	GPSM3
487.257	0.0833841	0.75036	0.111126	0.911517	0.999847	PBX2
51.7126	-1.94836	1.54479	-1.26124	0.207222	0.999847	AGER
118.953	1.00022	1.4044	0.712202	0.47634	0.999847	RNF5
79.1929	-0.486878	1.48671	-0.327486	0.7433	0.999847	AGPAT1
14.2577	1.52002	3.1016	0.490076	0.62408	0.999847	TNXB
57.5939	0.368071	1.75399	0.209847	0.833787	0.999847	STK19
56.8725	0.0300002	1.99779	0.0150167	0.988019	0.999847	DXO
267.247	0.608351	0.763722	0.796561	0.425706	0.999847	SKIV2L
276.603	0.500994	0.801188	0.625314	0.531765	0.999847	NELFE
90.5286	-1.27747	1.69741	-0.752603	0.451689	0.999847	EHMT2
275.325	-1.54436	1.13227	-1.36395	0.172583	0.999847	NEU1
234.804	-0.569618	0.849323	-0.670673	0.502429	0.999847	VARS1
28.0881	0.158963	2.00541	0.0792668	0.93682	0.999847	VWA7
1354.22	-0.451205	0.647628	-0.696705	0.485988	0.999847	CLIC1
187.853	0.426445	0.826924	0.5157	0.606064	0.999847	DDAH2
128.941	0.368317	1.31127	0.280885	0.778799	0.999847	ABHD16A
5.49411	1.02489	3.2643	0.31397	0.753544	0.999847	LY6G5C
113.619	-0.0258882	1.39384	-0.0185733	0.985182	0.999847	LY6G5B
237.693	0.272583	0.936804	0.290971	0.771073	0.999847	CSNK2B
109.151	-1.5681	1.28074	-1.22437	0.220814	0.999847	GPANK1
97.9416	-1.82058	1.24269	-1.46503	0.142912	0.999847	C6orf47
21.9119	4.14344	2.6851	1.54313	0.1228	0.999847	APOM
635.444	0.0789574	0.636423	0.124064	0.901264	0.999847	BAG6
901.565	0.0525068	0.618258	0.084927	0.932319	0.999847	PRRC2A
38.3947	-0.580431	2.32404	-0.249751	0.80278	0.999847	LTB
26.9646	-0.0231719	2.6226	-0.00883546	0.99295	0.999847	NFKBIL1
78.7667	0.142119	2.17869	0.0652313	0.94799	0.999847	MICB
60.3582	3.7692	1.95448	1.92849	0.0537946	0.999847	HCG26
234.08	-1.68106	0.827374	-2.03181	0.0421733	0.999847	HCP5
77.593	-2.68053	1.83513	-1.46067	0.144105	0.999847	MICA
13304.1	0.395076	0.60466	0.653385	0.513508	0.999847	HLA-B
186.122	-0.282731	1.53075	-0.1847	0.853464	0.999847	RPL3P2
21.673	-2.45997	2.58332	-0.952251	0.34097	0.999847	USP8P1
10151.6	0.373732	0.667133	0.560206	0.575339	0.999847	HLA-C
13.4223	1.37136	2.84154	0.482612	0.629371	0.999847	HCG27
311.489	-0.545302	1.41707	-0.38481	0.700378	0.999847	IER3
685.047	0.694549	1.20617	0.575831	0.564729	0.999847	FLOT1
1300.49	-0.062022	0.683893	-0.0906896	0.927739	0.999847	TUBB
93.1109	-0.103082	1.12542	-0.0915947	0.92702	0.999847	MDC1
146.006	-0.770618	1.50693	-0.511383	0.609083	0.999847	DHX16
28.7269	0.612159	2.59327	0.236056	0.813389	0.999847	C6orf136
52.0795	0.720291	1.81226	0.397454	0.691033	0.999847	ATAT1
132.437	-1.74397	1.28585	-1.35628	0.175011	0.999847	MRPS18B
274.81	0.227552	1.31273	0.173343	0.862382	0.999847	PPP1R10
552.308	0.0529753	0.64612	0.0819899	0.934655	0.999847	ABCF1
50.9069	-1.96581	1.66891	-1.1779	0.238837	0.999847	PRR3
203.953	-0.302644	1.47699	-0.204906	0.837645	0.999847	GNL1
7874.67	0.206325	0.554444	0.37213	0.709796	0.999847	HLA-E
33.3813	-2.64621	2.26463	-1.1685	0.242607	0.999847	RANP1
61.5272	-0.230946	1.72629	-0.133782	0.893575	0.999847	TRIM39
107.796	-2.04898	1.80147	-1.13739	0.255373	0.999847	HCG18
21.8174	0.538033	2.6298	0.204591	0.837892	0.999847	HLA-L
248.452	-0.325936	0.852057	-0.382528	0.70207	0.999847	TRIM26
222.156	-0.319349	0.842755	-0.378934	0.704737	0.999847	PPP1R11
33.2447	-1.32527	2.21601	-0.598045	0.54981	0.999847	POLR1H
5.77392	1.25627	3.26416	0.384869	0.700334	0.999847	ZNRD1ASP
5814.34	0.0337647	0.556648	0.0606573	0.951632	0.999847	HLA-A
274.39	0.483752	0.883428	0.547585	0.583977	0.999847	HLA-H
731.442	0.447799	0.768079	0.583012	0.559885	0.999847	HLA-F
40.5939	-0.0719146	2.03732	-0.0352987	0.971842	0.999847	SUMO2P1
45.3665	1.3806	1.81141	0.762165	0.445962	0.999847	GABBR1
116.182	-1.62655	1.50387	-1.08158	0.27944	0.999847	TRIM27
87.2618	-1.30617	1.8551	-0.704097	0.481372	0.999847	SDHAP2
49.9184	0.906916	2.0708	0.437953	0.66142	0.999847	SMBD1P
10.8309	0.192218	3.24448	0.0592446	0.952757	0.999847	LYPLA2P1
232.557	0.142233	0.870827	0.163331	0.870258	0.999847	DAXX
24.2678	-1.69868	2.36121	-0.719411	0.471888	0.999847	ZBTB22
210.592	0.772408	0.854242	0.904202	0.365888	0.999847	TAPBP
258.266	0.50692	1.22332	0.414382	0.678595	0.999847	RGL2
120.42	1.65039	1.58979	1.03812	0.299216	0.999847	PFDN6
124.513	-0.0590036	1.54585	-0.0381691	0.969553	0.999847	WDR46
19.4333	-2.48578	2.8669	-0.867061	0.385909	0.999847	B3GALT4
114.032	0.91455	1.3317	0.686753	0.492238	0.999847	RING1
48.0048	-0.689563	1.90364	-0.362234	0.717177	0.999847	HSD17B8
365.627	-1.31423	1.17642	-1.11714	0.263932	0.999847	SLC39A7
220.743	-0.465822	0.866852	-0.537372	0.591011	0.999847	RXRB
736.67	-0.765291	0.747074	-1.02438	0.305654	0.999847	SNHG32
3055.4	1.93042	0.770747	2.50461	0.0122586	0.999847	HSPA1B
1964.41	0.817123	0.812784	1.00534	0.314734	0.999847	HSPA1A
13.5529	0.407565	2.8236	0.144342	0.88523	0.999847	HSPA1L
36.809	1.29192	2.16295	0.597297	0.550309	0.999847	LSM2
22.6029	-0.810633	2.41758	-0.335308	0.737393	0.999847	CCHCR1
27.9566	0.620179	2.38811	0.259695	0.795099	0.999847	VARS2
18.0084	-0.115993	2.59268	-0.0447385	0.964316	0.999847	GTF2H4
28.8553	2.46809	2.61076	0.945352	0.344479	0.999847	DDR1
43.1927	-1.80777	2.20985	-0.81805	0.413329	0.999847	NRM
1066.89	0.202151	0.781345	0.258722	0.79585	0.999847	PPP1R18
30.8167	-1.47393	2.28472	-0.645126	0.518846	0.999847	FKBPL
295.8	-1.1087	0.823525	-1.34628	0.178212	0.999847	ATF6B
143.954	-1.82402	1.46904	-1.24164	0.214369	0.999847	TCF20
11.4414	1.78397	3.24854	0.549161	0.582895	0.999847	OLA1P1
131.224	-0.0655804	1.32402	-0.0495312	0.960496	0.999847	NDUFA6
136.573	1.36055	1.5112	0.90031	0.367955	0.999847	SMDT1
72.8377	0.225298	1.70538	0.13211	0.894898	0.999847	AP2A2
74.7409	-1.60942	1.7382	-0.925908	0.354494	0.999847	CLN8
53.3416	0.826473	1.61092	0.513044	0.60792	0.999847	RPS7P11
118.64	-1.38633	1.53803	-0.90137	0.367392	0.999847	NSF
42.632	0.804328	2.38507	0.337234	0.73594	0.999847	LRRC37A2
39.5369	0.572703	1.98664	0.288278	0.773134	0.999847	ARL17A
358.503	-0.77258	1.21228	-0.637293	0.523934	0.999847	KANSL1
56.3898	-0.494914	2.27608	-0.217441	0.827865	0.999847	LRRC37A4P
44.0726	0.338258	2.26823	0.149128	0.881452	0.999847	LOC105369225
223.025	0.146341	1.20773	0.12117	0.903556	0.999847	PLEKHM1
153.399	0.279805	1.26315	0.221514	0.824692	0.999847	ARHGAP27
458.111	1.65842	1.48666	1.11553	0.264622	0.999847	CCL4
921.542	0.728918	1.24833	0.583917	0.559276	0.999847	CCL3
123.577	-0.0870065	1.111	-0.0783134	0.937579	0.999847	ABR
36.2518	-0.365588	2.47181	-0.147903	0.88242	0.999847	TIMM22
115.738	0.333661	1.49085	0.223805	0.822909	0.999847	FMN1
57.1354	-0.0878425	2.00357	-0.0438429	0.96503	0.999847	ARHGAP11A
43.7279	-4.62023	2.02066	-2.28649	0.0222254	0.999847	GOLGA8N
134.086	0.849751	1.53704	0.552848	0.580368	0.999847	WHAMMP1
839.591	-0.361435	0.858121	-0.421193	0.673614	0.999847	KLF13
48.7269	1.14081	1.50967	0.755669	0.449848	0.999847	LINC03034
419.022	0.617153	1.16838	0.528213	0.597351	0.999847	MTMR10
90.5393	-0.873023	1.68171	-0.519127	0.603672	0.999847	FAN1
25.8839	0.719716	2.71477	0.265111	0.790924	0.999847	ARHGAP11B
62.3123	0.580805	1.8246	0.318319	0.750243	0.999847	HMGN2P5
169.14	-0.681113	1.81171	-0.37595	0.706954	0.999847	TJP1
148.356	-0.816631	0.969661	-0.842181	0.399687	0.999847	NSMCE3
8.34408	1.68889	3.25583	0.518728	0.60395	0.999847	WHAMMP2
19.0848	-2.89207	2.86789	-1.00843	0.313247	0.999847	LOC124903450
144.383	0.157042	1.5376	0.102134	0.91865	0.999847	HERC2
26.3342	0.461134	2.37166	0.194435	0.845835	0.999847	TUBGCP5
64.0399	-1.08503	1.79002	-0.606156	0.544411	0.999847	SMIM10L1
60.1939	-0.548497	1.87442	-0.292622	0.769811	0.999847	IFITM10
137.305	0.0321628	1.01086	0.0318173	0.974618	0.999847	DUSP8
21.238	-1.38064	2.46814	-0.559384	0.5759	0.999847	SUDS3P1
9.24542	-1.64416	3.25853	-0.504572	0.613859	0.999847	LOC728554
93.929	-1.82182	1.57977	-1.15322	0.24882	0.999847	MCCC2
393.314	-0.177209	0.873525	-0.202867	0.839239	0.999847	BDP1
11.3257	1.66841	2.93656	0.568152	0.569931	0.999847	NAIP
55.418	1.21738	1.72925	0.703991	0.481438	0.999847	SMN1
29.3681	-0.600082	2.33179	-0.257348	0.79691	0.999847	SMN2
111.567	-0.274963	1.32893	-0.206906	0.836083	0.999847	FRG1
27.1064	3.18765	2.32556	1.3707	0.170469	0.999847	LINC01238
574.52	1.00465	0.921594	1.09013	0.275658	0.999847	NCF4
20.9204	0.574768	2.79254	0.205823	0.836929	0.999847	RPL41P3
61.6414	-0.901527	2.26022	-0.398867	0.689991	0.999847	RBFOX2
159.103	0.587438	1.06506	0.551554	0.581254	0.999847	CABIN1
18.4777	-0.980035	2.54181	-0.385566	0.699818	0.999847	DDT
5.23315	1.16009	3.26715	0.355077	0.722532	0.999847	DDTL
56.6116	0.305766	1.77389	0.17237	0.863147	0.999847	SLC2A11
108.184	0.107404	1.01647	0.105664	0.915849	0.999847	DERL3
174.15	-0.377361	1.76394	-0.213931	0.830601	0.999847	SMARCB1
57.325	0.861693	1.73037	0.497983	0.618496	0.999847	CHCHD10
106.675	-1.28841	1.81409	-0.710225	0.477565	0.999847	LSS
164.333	-1.6441	1.42189	-1.15628	0.247568	0.999847	GART
109.957	0.555655	1.39324	0.398823	0.690023	0.999847	TMEM50B
500.674	0.682441	0.96091	0.710203	0.477579	0.999847	IFNGR2
316.433	-0.476235	0.838161	-0.56819	0.569906	0.999847	PAXBP1
140.526	-0.192913	1.52618	-0.126402	0.899414	0.999847	BTG3
112.825	-0.722422	1.30062	-0.555446	0.57859	0.999847	PCMTD2
67.1137	-1.47778	1.36328	-1.08399	0.278371	0.999847	TAF4
26.0121	-0.841645	2.096	-0.401549	0.688016	0.999847	TPM3P5
277.553	1.64957	1.25062	1.319	0.18717	0.999847	LINC01480
9.96514	0.904854	3.24697	0.278676	0.780493	0.999847	LOC110467527
23.9448	0.0513411	2.69757	0.0190323	0.984815	0.999847	CEACAM21
113.017	-0.163059	1.5608	-0.104472	0.916795	0.999847	CEACAM4
708.786	0.423617	0.682289	0.620876	0.534681	0.999847	GPI
120.246	-1.72616	1.48373	-1.16339	0.244671	0.999847	GARRE1
685.002	-0.298118	1.16445	-0.256016	0.797939	0.999847	LSM14A
33.2308	-0.301498	2.28761	-0.131796	0.895146	0.999847	ZNF43
59.0274	-0.809086	2.07093	-0.390687	0.696029	0.999847	ZNF100
57.3773	0.0861131	1.80601	0.0476813	0.96197	0.999847	ZNF430
678.157	0.058871	1.02433	0.0574725	0.954169	0.999847	SBNO2
128.356	-1.56334	1.21935	-1.28211	0.199804	0.999847	MED16
65.1333	1.82437	2.21046	0.825335	0.409182	0.999847	CFD
563.698	0.840084	1.32189	0.635517	0.525091	0.999847	ELANE
525.439	0.227116	1.0926	0.207868	0.835332	0.999847	PRTN3
1457.36	0.829025	1.3771	0.602007	0.54717	0.999847	AZU1
149.401	-0.635672	1.05792	-0.600868	0.547928	0.999847	CTDP1
80.999	0.542967	1.64482	0.330107	0.741319	0.999847	TBCD
28.4236	2.64191	2.30304	1.14714	0.251325	0.999847	B3GNTL1
189.997	-0.576172	1.39908	-0.411821	0.680471	0.999847	METRNL
321.15	0.321342	0.835369	0.38467	0.700482	0.999847	SEPTIN9
13.4901	1.40715	3.13005	0.449562	0.653026	0.999847	LRRC37A
373.747	-0.0184237	0.706332	-0.0260836	0.979191	0.999847	CWC25
45.6798	-1.19713	2.07957	-0.575662	0.564844	0.999847	PIP4K2B
159.747	0.628638	1.2478	0.503796	0.614405	0.999847	PSMB3
658.726	0.658619	0.861551	0.764457	0.444595	0.999847	MLLT6
36.5025	3.18556	2.15821	1.47602	0.139938	0.999847	LOC105371763
43.7551	-3.39775	2.04254	-1.66349	0.0962142	0.999847	EPOP
106.369	-1.41268	1.64874	-0.856822	0.391543	0.999847	ARHGAP23
50.1848	0.745362	2.07438	0.359319	0.719357	0.999847	SOCS7
50.2946	0.096474	2.3284	0.0414337	0.96695	0.999847	MRPL45
178.364	-1.72412	0.966984	-1.78299	0.0745883	0.999847	DDX52
270.611	-0.438908	0.895962	-0.489873	0.624224	0.999847	SYNRG
9.9106	-1.1377	3.25135	-0.349916	0.726401	0.999847	DUSP14
31.2017	-1.52919	2.27188	-0.673095	0.500887	0.999847	TADA2A
120.374	2.09139	1.60924	1.29961	0.193733	0.999847	ACACA
257.668	-0.415786	0.798511	-0.520701	0.602575	0.999847	AATF
16.2491	3.10713	3.02919	1.02573	0.305019	0.999847	RPS2P50
547.754	0.0890592	1.14071	0.0780738	0.937769	0.999847	GGNBP2
116.272	0.00822957	1.61313	0.00510161	0.99593	0.999847	MYO19
61.6651	0.288462	1.79365	0.160824	0.872232	0.999847	ZNHIT3
14.2083	-3.63633	3.06315	-1.18712	0.23518	0.999847	LOC101060212
259.981	0.0954658	0.975278	0.0978858	0.922023	0.999847	CCL5
36.9714	-1.15083	1.91578	-0.600713	0.548031	0.999847	LOC107985049
245.962	0.0698997	1.17425	0.0595268	0.952532	0.999847	TAF15
104.243	0.99214	1.60289	0.618971	0.535935	0.999847	WDR81
314.376	0.67021	1.19109	0.562684	0.57365	0.999847	MIR22HG
901.489	0.623391	0.698132	0.892941	0.371889	0.999847	PRPF8
30.7927	-0.469321	1.9846	-0.236481	0.813059	0.999847	RILP
35.6863	-0.50118	2.25992	-0.221769	0.824494	0.999847	SCARF1
201.783	0.414276	1.25003	0.331413	0.740333	0.999847	SLC43A2
291.972	-1.58932	0.986099	-1.61173	0.107022	0.999847	CRK
1276.78	-0.0840732	0.629918	-0.133467	0.893824	0.999847	YWHAE
79.5508	-0.580483	1.97883	-0.293346	0.769257	0.999847	UTP4
240.891	-1.49164	1.40842	-1.05909	0.28956	0.999847	ABCC1
68.497	-1.12791	2.20282	-0.51203	0.60863	0.999847	CEP20
6.37588	0.329282	3.25719	0.101094	0.919476	0.999847	MYH11
210.952	0.23506	1.26891	0.185246	0.853036	0.999847	NDE1
405.221	-0.593475	1.11733	-0.531156	0.595311	0.999847	MARF1
208.152	0.349285	0.990875	0.352502	0.724462	0.999847	NOMO1
51.7376	-1.16602	2.08225	-0.55998	0.575493	0.999847	PKD1
62.8442	-1.05724	1.48488	-0.712005	0.476462	0.999847	NTAN1
248.752	0.139503	0.833706	0.167329	0.867111	0.999847	RRN3
359.979	-0.216854	0.890057	-0.24364	0.807509	0.999847	PDXDC1
220.085	-0.000849833	0.865807	-0.000981551	0.999217	0.999847	BFAR
100.423	-1.00717	1.47473	-0.682952	0.494637	0.999847	PARN
48.6714	-1.06251	1.81484	-0.585456	0.558241	0.999847	CDIP1
70.4337	0.189218	1.47474	0.128306	0.897907	0.999847	HMOX2
70.3423	0.482067	1.41874	0.339785	0.734019	0.999847	NMRAL1
104.088	-0.579697	1.60926	-0.360225	0.718679	0.999847	DNAJA3
122.188	0.555259	1.40632	0.394831	0.692968	0.999847	CORO7
7.24732	-0.238616	3.25432	-0.0733228	0.941549	0.999847	GLIS2
125.877	-0.158712	1.27314	-0.124662	0.900791	0.999847	CAPN15
153.987	1.34099	1.05623	1.2696	0.204226	0.999847	RAB11FIP3
2493.15	0.287533	0.724903	0.396651	0.691625	0.999847	RPS17
57.1093	-0.68825	1.8295	-0.376197	0.706771	0.999847	GOLGA2P10
73.5721	1.62645	1.99807	0.814008	0.41564	0.999847	GOLGA6L9
1320.32	0.312808	0.602132	0.519501	0.603412	0.999847	RPL9P8
101.455	0.115043	1.71777	0.0669725	0.946604	0.999847	TRIM69
206.711	0.0548242	1.04423	0.0525021	0.958129	0.999847	LOC100419583
17365.6	0.277135	0.626238	0.44254	0.658099	0.999847	B2M
50.4617	-0.131817	1.80549	-0.0730086	0.941799	0.999847	PATL2
223.222	1.93476	1.1928	1.62204	0.104796	0.999847	CYFIP1
208.318	0.429876	1.17993	0.364322	0.715617	0.999847	HERC2P2
5.0445	-0.189514	3.12789	-0.0605884	0.951687	0.999847	RPS8P1
303.621	0.105477	1.6545	0.0637515	0.949168	0.999847	FAM30A
139.776	-3.28402	1.82472	-1.79974	0.0719014	0.999847	IGHJ3P
201.342	-0.288917	3.22698	-0.0895317	0.928659	0.999847	IGHJ6
83.0837	-1.37113	1.81908	-0.753751	0.450999	0.999847	IGHM
1764.26	0.33427	2.35544	0.141914	0.887148	0.999847	IGHG3
57.267	-1.37325	1.96998	-0.69709	0.485746	0.999847	LOC105378184
66661.8	0.360144	1.3345	0.269871	0.787259	0.999847	IGHG1
345.066	0.176294	1.30108	0.135498	0.892218	0.999847	IGHA1
2411.03	0.605547	2.46564	0.245595	0.805996	0.999847	IGHGP
957.89	0.455504	1.41429	0.322072	0.747398	0.999847	IGHG2
31.6689	-1.7448	2.14815	-0.812234	0.416657	0.999847	IGHG4
34.9356	-2.51252	2.13575	-1.17641	0.239431	0.999847	MIR8071-1
29.0504	0.0444886	2.36002	0.018851	0.98496	0.999847	IGHA2
182.147	0.140736	1.63545	0.086053	0.931424	0.999847	IGH
38.4792	0.399864	2.29648	0.174121	0.861771	0.999847	IFI27L2
133.598	0.0615599	1.70274	0.0361534	0.97116	0.999847	IFI27
862.81	0.0921358	0.633194	0.14551	0.884309	0.999847	DDX24
193.615	-0.662153	0.852772	-0.776471	0.437471	0.999847	BTBD7
90.7123	-0.408609	1.64597	-0.248247	0.803943	0.999847	UBR7
51.4242	-3.07395	1.95709	-1.57068	0.116257	0.999847	GON7
19.3208	-2.48118	2.81206	-0.882334	0.377596	0.999847	TMEM251
202.99	-0.322291	1.21604	-0.265034	0.790983	0.999847	MOAP1
271.435	-0.227142	1.07614	-0.21107	0.832832	0.999847	ITPK1
66.6473	-0.634663	1.76902	-0.358765	0.719771	0.999847	TUBGCP3
15.4456	-1.62688	3.02128	-0.538474	0.59025	0.999847	CCDC92
126.61	1.13292	1.42031	0.797654	0.425071	0.999847	GIHCG
291.666	-0.170743	1.00499	-0.169895	0.865093	0.999847	SINHCAF
45.061	-1.91687	2.20484	-0.869393	0.384632	0.999847	OVOS2
103.56	-0.072275	1.59174	-0.0454064	0.963783	0.999847	WASH8P
386.491	-0.652562	1.23964	-0.526411	0.598603	0.999847	CARS1
540.318	-0.196737	0.813826	-0.241743	0.808979	0.999847	NAP1L4
27.4806	1.80603	2.33537	0.773336	0.439324	0.999847	PHLDA2
53.1383	-0.804859	1.71536	-0.469207	0.638922	0.999847	SLC22A18
18.8895	3.14042	2.86718	1.0953	0.273387	0.999847	KCNQ1
60.495	-0.333265	1.70953	-0.194945	0.845436	0.999847	DEAF1
17.717	-1.8351	3.00075	-0.611547	0.540838	0.999847	DRD4
221.634	0.487266	0.92532	0.526592	0.598477	0.999847	IRF7
121.973	-0.233	1.91995	-0.121357	0.903408	0.999847	PHRF1
19.1551	-2.05835	2.88293	-0.713979	0.47524	0.999847	RASSF7
59.9107	0.778686	1.58631	0.49088	0.623512	0.999847	LMNTD2
13.9513	-0.0899009	3.133	-0.0286948	0.977108	0.999847	LRRC56
35.3546	-0.86411	2.19276	-0.394074	0.693526	0.999847	HRAS
198.048	0.804422	1.18105	0.681109	0.495802	0.999847	RNH1
25.625	-2.45454	2.6328	-0.932292	0.351186	0.999847	PTDSS2
328.081	0.474049	0.900822	0.52624	0.598721	0.999847	MARCHF8
607.187	0.183122	1.10178	0.166205	0.867995	0.999847	ALOX5
49.9488	-0.668572	1.77131	-0.377446	0.705842	0.999847	ZNF251
245.075	0.565274	1.17598	0.480683	0.630741	0.999847	PUF60
92.6496	0.436974	1.86812	0.233911	0.815054	0.999847	SCRIB
26.2748	-4.45008	2.54432	-1.74903	0.0802864	0.999847	ZNF707
68.4985	-2.82072	1.85188	-1.52317	0.127716	0.999847	ZNF623
119.261	0.676851	1.5696	0.431225	0.666305	0.999847	GFUS
17.1405	-0.142451	2.61557	-0.0544629	0.956566	0.999847	PYCR3
1435.41	0.142226	0.678879	0.209502	0.834057	0.999847	EEF1D
100.064	1.91587	1.32272	1.44843	0.147496	0.999847	NAPRT
87.0004	-2.45789	1.44206	-1.70443	0.0883015	0.999847	MROH6
28.2815	1.92629	2.33703	0.824248	0.409799	0.999847	LOC100310756
186.404	0.527988	0.887068	0.595207	0.551705	0.999847	GSDMD
125.564	2.0587	1.29702	1.58725	0.112456	0.999847	ZC3H3
372.605	0.299141	1.27281	0.235024	0.81419	0.999847	LY6E
228.951	-0.545585	1.19276	-0.457413	0.647374	0.999847	ADAM9
86.7794	-0.262913	1.96031	-0.134118	0.893309	0.999847	KBTBD11
104.136	-0.30565	1.31515	-0.232407	0.816222	0.999847	ERICH1
161.185	-1.83454	1.53983	-1.19139	0.2335	0.999847	TRB
216.364	-0.150328	1.43384	-0.104843	0.9165	0.999847	MGAM
149.246	-0.640718	1.21844	-0.525849	0.598993	0.999847	SSBP1
109.823	0.719503	1.01259	0.710554	0.477361	0.999847	DENND11
21.6651	0.487663	2.45937	0.198288	0.84282	0.999847	AGK
54.0191	-1.96065	1.63826	-1.19679	0.231389	0.999847	ARMC10
27.9375	-2.72838	2.02064	-1.35026	0.176933	0.999847	DPY19L2P2
69.9461	-0.239581	1.42581	-0.168032	0.866558	0.999847	POMZP3
34.7181	-0.504275	1.96272	-0.256926	0.797236	0.999847	LINC03009
44.8953	-1.43511	1.84457	-0.778018	0.436558	0.999847	DTX2
46.6217	-0.808106	1.82436	-0.442954	0.657799	0.999847	FAM120B
83.2147	0.672892	1.07182	0.627803	0.530133	0.999847	ERMARD
7.31718	1.16482	3.25571	0.357778	0.72051	0.999847	DYNLT2
44.0654	-1.51385	1.833	-0.825887	0.408868	0.999847	PTPRK
63.9141	-0.951939	2.10737	-0.451718	0.651472	0.999847	THEMIS
241.676	1.04698	0.911185	1.14904	0.250541	0.999847	LOC124901298
7.49257	-2.61713	3.28845	-0.795855	0.426116	0.999847	GUSBP14
36.5426	-1.27389	2.23518	-0.569926	0.568728	0.999847	GTF2H2C
118.331	-1.23357	1.25681	-0.981507	0.326343	0.999847	RAD17
302.412	-0.381003	0.740461	-0.514549	0.606869	0.999847	TAF9
37.0348	-1.12063	2.18021	-0.514002	0.60725	0.999847	AK6
78.9888	0.904489	1.15059	0.786112	0.431802	0.999847	CCDC125
121.948	-0.742667	1.56571	-0.474333	0.635263	0.999847	CDK7
42.0063	-0.672205	2.43256	-0.276337	0.78229	0.999847	MRPS36
587.644	0.416788	0.783066	0.532251	0.594552	0.999847	CLPTM1L
392.373	0.0985013	0.854039	0.115336	0.908179	0.999847	LPCAT1
34.9066	0.924674	2.0437	0.452452	0.650944	0.999847	SLC12A7
6.80527	0.690938	3.25574	0.212222	0.831934	0.999847	SLC9A3
87.1882	1.08959	1.72757	0.630705	0.528233	0.999847	CEP72
80.1644	-0.311472	1.65604	-0.188083	0.850812	0.999847	CTSO
1573.94	0.400111	0.735414	0.544062	0.586399	0.999847	YTHDC1
32.2329	2.50983	2.33498	1.07488	0.282428	0.999847	FAM157A
29.9565	-2.48767	1.93055	-1.28858	0.197543	0.999847	BDH1
461.613	-0.690422	1.12001	-0.616443	0.537602	0.999847	DHX36
7.27199	-0.458197	3.25514	-0.140761	0.888059	0.999847	TAMM41
8.45464	-0.348497	3.25071	-0.107206	0.914625	0.999847	CRIM1
174.561	-0.0957853	0.828457	-0.115619	0.907955	0.999847	ADI1
33.8319	-0.386602	1.96658	-0.196586	0.844152	0.999847	TRAPPC12
94.7042	-2.06517	1.55759	-1.32588	0.184881	0.999847	AKT3
60.8357	-1.03488	1.47541	-0.701418	0.483042	0.999847	SDCCAG8
360.967	-0.0134751	1.16752	-0.0115416	0.990791	0.999847	CEP170
1452.77	0.189798	0.827421	0.229385	0.81857	0.999847	PTPRC
32.6534	0.229579	2.62105	0.0875905	0.930202	0.999847	PKLR
193.987	0.702046	1.2614	0.556563	0.577826	0.999847	CLK2
160.458	0.337891	1.25048	0.27021	0.786999	0.999847	SCAMP3
34.5961	-0.770863	1.99681	-0.386047	0.699462	0.999847	FAM189B
148.309	1.09256	0.930813	1.17377	0.240487	0.999847	GBA
44.4341	0.46655	1.57648	0.295944	0.767273	0.999847	MTX1P1
23.3955	0.67236	2.42708	0.277025	0.781761	0.999847	MTX1
415.286	-0.462022	1.12604	-0.410307	0.681581	0.999847	GATAD2B
138.011	0.923066	1.2926	0.714114	0.475157	0.999847	INTS3
22.0265	-1.17851	2.5346	-0.464967	0.641955	0.999847	PRXL2B
368.245	-0.248215	0.841307	-0.295035	0.767967	0.999847	TNFRSF14
114.975	-0.312294	1.31878	-0.236805	0.812808	0.999847	PANK4
39.0334	3.11241	2.51872	1.23571	0.216567	0.999847	ZNF185
21.2953	0.999665	2.78481	0.35897	0.719617	0.999847	NSDHL
52.9219	-1.28969	1.74685	-0.738298	0.460333	0.999847	CETN2
66.2386	-1.41112	1.41736	-0.995598	0.319446	0.999847	C1GALT1C1
51.1345	0.341326	1.80663	0.18893	0.850148	0.999847	MCTS1
407.212	-1.04573	0.85904	-1.21732	0.223482	0.999847	SEPTIN6
95.7485	-0.831462	1.54797	-0.53713	0.591178	0.999847	NKRF
256.076	0.145611	0.948708	0.153484	0.878017	0.999847	UBE2A
55.4374	-0.327904	1.9885	-0.164901	0.869022	0.999847	STEEP1
23.1519	1.62943	2.45806	0.662894	0.507398	0.999847	BEX5
6.96497	1.04386	3.25649	0.320548	0.748553	0.999847	MAGIX
27.0771	-0.763576	2.44612	-0.312158	0.75492	0.999847	LOC105373195
44.15	-0.984061	2.4027	-0.409565	0.682125	0.999847	GPKOW
202.661	0.0134268	1.19912	0.0111972	0.991066	0.999847	WDR45
18.3283	1.26068	2.27526	0.554084	0.579522	0.999847	PRAF2
31.0988	-1.4414	2.2105	-0.652068	0.514357	0.999847	CCDC120
433.209	-0.424926	0.772754	-0.549885	0.582398	0.999847	TFE3
289.219	-0.799624	1.12029	-0.713767	0.475371	0.999847	GRIPAP1
473.992	1.11006	0.750024	1.48003	0.138866	0.999847	OTUD5
1172.3	-0.0776483	0.875304	-0.08871	0.929312	0.999847	PIM2
175.99	2.08314	1.05112	1.98182	0.0474993	0.999847	SLC35A2
284.737	0.0197141	1.07289	0.0183748	0.98534	0.999847	PQBP1
129.347	1.13786	1.31323	0.86646	0.386238	0.999847	TIMM17B
67.6224	-0.808601	1.8429	-0.438765	0.660832	0.999847	SLC19A1
107.071	0.630267	1.61149	0.391107	0.695718	0.999847	COL18A1
804.361	0.285134	0.647438	0.440403	0.659645	0.999847	CCT8
446.787	-0.319504	0.678892	-0.470626	0.637908	0.999847	USP16
26.0314	0.196682	2.14106	0.091862	0.926808	0.999847	RWDD2B
335.542	-0.742585	1.12908	-0.657691	0.510737	0.999847	LTN1
256.466	0.578559	1.29258	0.4476	0.654442	0.999847	SRC
98.327	0.939572	1.64729	0.570375	0.568424	0.999847	MANBAL
638.785	0.150358	0.686105	0.219147	0.826535	0.999847	RPN2
21.0878	0.732548	2.53539	0.28893	0.772635	0.999847	MACROD2
82.8971	0.076027	1.66849	0.0455663	0.963656	0.999847	NDUFAF5
46.3969	-4.18252	1.95181	-2.14289	0.0321217	0.999847	ZNF780A
43.2502	-2.25415	1.84422	-1.22228	0.221602	0.999847	ZNF780B
32.1019	-2.62675	2.52307	-1.04109	0.297833	0.999847	ZNF546
237.541	-0.192609	1.46637	-0.131351	0.895498	0.999847	PSMC4
110.707	0.288304	1.06752	0.270069	0.787107	0.999847	PRR13P5
523.43	-0.187283	0.835349	-0.224198	0.822604	0.999847	FBL
31.9437	0.262832	2.25454	0.116579	0.907194	0.999847	DYRK1B
265.715	-0.413536	1.23021	-0.336151	0.736757	0.999847	SAMD4B
640.774	0.782832	0.977517	0.800837	0.423226	0.999847	GMFG
19.0984	0.31369	2.86391	0.109532	0.91278	0.999847	MRPS12
17.5961	-1.59466	2.94505	-0.541471	0.588183	0.999847	SARS2
253.235	0.479438	1.02544	0.467545	0.64011	0.999847	NFKBIB
153.047	-1.08508	1.19289	-0.909621	0.363022	0.999847	SIRT2
59.3685	-1.54617	1.68422	-0.918029	0.358604	0.999847	RINL
675.645	0.455754	0.708478	0.643287	0.520038	0.999847	HNRNPL
16.7097	2.62534	2.57912	1.01792	0.308717	0.999847	LOC124904712
161.025	-0.235122	1.22584	-0.191805	0.847895	0.999847	ECH1
539.996	0.188727	0.757972	0.248989	0.803369	0.999847	ACTN4
495.717	-0.544129	0.707593	-0.768985	0.441902	0.999847	EIF3K
84.7129	1.5639	1.64206	0.9524	0.340894	0.999847	MAP4K1
9.39304	0.763783	3.24783	0.235167	0.814079	0.999847	ADGRL1-AS1
21.1618	-2.2236	2.80212	-0.793541	0.427463	0.999847	ASF1B
266.778	0.588448	0.857232	0.686451	0.492428	0.999847	PRKACA
51.4377	-1.26499	1.82656	-0.692552	0.488591	0.999847	SAMD1
21.4924	-1.9737	2.50531	-0.787808	0.430809	0.999847	MISP3
79.0189	1.87614	1.92656	0.973829	0.330141	0.999847	IL27RA
74.7378	1.28824	1.35905	0.947893	0.343184	0.999847	RFX1
264.924	0.966428	0.840552	1.14975	0.250246	0.999847	DCAF15
101.25	1.33351	1.63769	0.814267	0.415492	0.999847	CC2D1A
1292.46	1.07937	1.05169	1.02632	0.30474	0.999847	MIR23AHG
77.6453	-1.06875	1.64706	-0.648885	0.516413	0.999847	ZSWIM4
78.4063	1.34728	1.84804	0.729029	0.465984	0.999847	CAPS
31.1539	2.76495	2.21147	1.25028	0.211198	0.999847	VMAC
87.1443	-0.336342	1.63722	-0.205435	0.837233	0.999847	NDUFA11
470.152	-1.22526	0.768031	-1.59532	0.110641	0.999847	UBA2
27.6304	-0.603744	2.30798	-0.26159	0.793637	0.999847	CTIF
57.3057	2.04033	2.0082	1.016	0.309629	0.999847	MCRIP1
4959.34	-0.239577	0.677488	-0.353625	0.72362	0.999847	ACTG1
32.3282	-0.889005	2.62007	-0.339306	0.734379	0.999847	BAHCC1
140.205	0.981106	1.14292	0.858419	0.390661	0.999847	SGSH
392.266	0.30377	0.734519	0.413563	0.679194	0.999847	EIF4A3
204.242	-0.762701	1.12495	-0.677988	0.497779	0.999847	GAA
231.478	0.39855	1.23354	0.323096	0.746623	0.999847	CD300A
51.2402	1.02293	2.03991	0.50146	0.616048	0.999847	RAB11FIP4
410.984	-0.509475	1.14654	-0.444359	0.656783	0.999847	EVI2A
2115.01	0.455409	0.650484	0.700108	0.48386	0.999847	EVI2B
236.874	-1.04334	1.19152	-0.875642	0.381225	0.999847	NF1
44.1148	-2.61978	1.85941	-1.40894	0.158854	0.999847	RNF135
50.0835	4.4538	2.01629	2.20891	0.0271812	0.999847	ADAP2
44.231	-2.63214	1.77977	-1.47892	0.139163	0.999847	SHMT1
541.908	0.35443	0.748461	0.473545	0.635824	0.999847	SMCR8
102.705	-1.22443	1.52316	-0.803879	0.421467	0.999847	TOP3A
634.121	0.0380727	0.814193	0.0467612	0.962704	0.999847	FLII
876.381	-0.525531	0.614091	-0.855787	0.392116	0.999847	POLR2A
248.603	-1.18792	1.1638	-1.02072	0.307388	0.999847	ZBTB4
39.5239	2.3556	1.8036	1.30606	0.191533	0.999847	CHRNB1
16.5083	1.92744	2.66196	0.724068	0.469024	0.999847	TMEM256
14.4057	0.420369	2.74385	0.153204	0.878237	0.999847	KCTD11
415.135	0.984977	0.776554	1.26839	0.204657	0.999847	ACAP1
160.931	-0.418959	1.24192	-0.337349	0.735854	0.999847	NEURL4
299.52	0.0562359	0.774734	0.0725874	0.942134	0.999847	GPS2
803.528	0.789883	0.634058	1.24576	0.212853	0.999847	EIF5A
64.6768	0.498727	1.7082	0.291961	0.770317	0.999847	ELP5
339.656	-0.316546	1.11907	-0.282864	0.777281	0.999847	CTDNEP1
111.965	-0.0888042	1.27364	-0.0697249	0.944413	0.999847	VPS53
197.229	0.404741	1.03422	0.391349	0.69554	0.999847	RFLNB
74.2945	-1.21837	1.64728	-0.739622	0.459529	0.999847	ATMIN
28.1622	-0.0234947	2.60218	-0.00902887	0.992796	0.999847	CENPN
75.9667	-1.26756	1.6016	-0.791435	0.42869	0.999847	CMC2
18.5828	-2.63942	2.84619	-0.927352	0.353744	0.999847	BCAR1
39.1049	1.04198	1.87882	0.554594	0.579173	0.999847	ZFP1
75.1955	0.0125687	1.7223	0.00729767	0.994177	0.999847	CMTR2
106.563	0.327365	1.28005	0.255743	0.798149	0.999847	ARHGAP17
275.621	-0.545182	1.23522	-0.441365	0.658949	0.999847	TNRC6A
35.8171	1.25301	2.20473	0.56833	0.569811	0.999847	SLC7A5P2
574.282	0.639922	0.929134	0.688729	0.490994	0.999847	METTL9
82.3568	-2.54759	1.41607	-1.79905	0.0720101	0.999847	RRN3P1
56.1554	1.77943	1.82739	0.973756	0.330178	0.999847	NPIPB4
312.482	0.580266	0.776851	0.746946	0.455096	0.999847	UQCRC2
39.553	-1.17373	1.86301	-0.630017	0.528684	0.999847	MOSMO
93.3982	-0.842096	1.57279	-0.535414	0.592363	0.999847	EEF2K
162.085	0.0298911	1.27922	0.0233668	0.981358	0.999847	POLR3E
166.669	1.11425	1.22749	0.907742	0.364014	0.999847	CDR2
37.5584	0.608514	2.19756	0.276904	0.781853	0.999847	RRN3P3
51.8428	0.032631	1.90402	0.017138	0.986327	0.999847	SMG1P1
71.4434	0.257192	1.25327	0.205216	0.837403	0.999847	NPIPB5
164.056	0.8314	1.26288	0.658337	0.510322	0.999847	SMG1P3
64.181	2.31209	1.35444	1.70704	0.0878142	0.999847	NPIPB3
30.2516	-1.44125	1.98789	-0.725012	0.468445	0.999847	LDAF1
83.0667	0.122344	1.79685	0.0680883	0.945715	0.999847	XYLT1
96.3688	1.28679	1.85224	0.694724	0.487228	0.999847	ZNF598
46.8849	-1.46973	2.04515	-0.718644	0.47236	0.999847	GFER
41.596	-0.775564	2.40682	-0.322236	0.747274	0.999847	TBL3
2057.21	-0.0521061	0.691965	-0.0753017	0.939975	0.999847	RPS2
105.133	-0.503452	1.22461	-0.411112	0.68099	0.999847	NDUFB10
257.951	0.532161	0.972347	0.547296	0.584176	0.999847	MSRB1
50.0807	1.412	1.64698	0.857329	0.391263	0.999847	WASH3P
121.419	1.24953	1.59539	0.78321	0.433504	0.999847	WDR73
16.4651	-0.635454	2.6185	-0.242679	0.808254	0.999847	SCAND2P
44.7456	-0.969599	2.10173	-0.461334	0.644559	0.999847	ZSCAN2
96.1359	-0.11919	1.43962	-0.0827928	0.934016	0.999847	UBL7
464.009	0.097486	0.945432	0.103113	0.917874	0.999847	SEMA7A
385.48	0.697949	0.921724	0.757222	0.448917	0.999847	GOLGA8A
92.3752	1.26739	1.6157	0.784421	0.432793	0.999847	LPCAT4
355.934	0.360316	0.858825	0.419545	0.674818	0.999847	NOP10
574.508	-0.203585	0.701787	-0.290095	0.771743	0.999847	SLC12A6
89.352	-0.0786271	2.23677	-0.0351521	0.971958	0.999847	GOLGA8S
333.635	-0.26263	0.876186	-0.299742	0.764374	0.999847	NIPA2
213.84	-0.792971	1.31427	-0.603357	0.546272	0.999847	NIPA1
11.164	0.434826	3.24396	0.134042	0.89337	0.999847	HERC2P3
35.2954	-0.492149	2.01324	-0.244456	0.806878	0.999847	SGPP1
98.6246	-1.30567	1.21989	-1.07032	0.284476	0.999847	LTB4R
21.518	0.16099	2.31301	0.0696018	0.944511	0.999847	CIDEB
118.907	-0.776897	1.35157	-0.574813	0.565418	0.999847	NOP9
15.5471	2.37258	3.03685	0.781263	0.434648	0.999847	DHRS1
52.9924	0.424189	1.76266	0.240653	0.809824	0.999847	RABGGTA
219.683	1.14757	1.47836	0.776249	0.437602	0.999847	TINF2
164.414	-0.865649	1.23143	-0.702963	0.482079	0.999847	GMPR2
30.3986	0.735695	2.27944	0.322752	0.746883	0.999847	NEDD8
218.561	-0.14986	0.84097	-0.178199	0.858567	0.999847	CHMP4A
120.043	-0.62991	1.57053	-0.40108	0.688361	0.999847	TM9SF1
89.0967	0.783869	1.50547	0.520682	0.602589	0.999847	IPO4
222.399	1.98555	0.841144	2.36053	0.0182489	0.999847	REC8
406.421	0.318603	0.719761	0.442652	0.658018	0.999847	IRF9
186.728	0.394943	1.23266	0.320397	0.748667	0.999847	RNF31
198.841	0.576035	0.898413	0.641169	0.521413	0.999847	PSME2
52.8433	-0.740369	2.01373	-0.36766	0.713127	0.999847	EMC9
473.059	1.28911	0.725689	1.7764	0.0756672	0.999847	PSME1
244.047	-0.167292	0.752576	-0.222293	0.824086	0.999847	DCAF11
45.016	6.30798	2.2777	2.76945	0.00561503	0.999847	CARMIL3
342.191	0.527608	1.15895	0.455246	0.648932	0.999847	PNP
273.841	0.253528	0.860544	0.294613	0.768289	0.999847	PIP4P1
342.606	0.149334	1.20976	0.12344	0.901759	0.999847	APEX1
77.5398	-0.343353	1.38067	-0.248686	0.803604	0.999847	OSGEP
207.127	-1.61837	1.2047	-1.34338	0.179148	0.999847	TEP1
92.3558	0.771814	1.60137	0.481971	0.629826	0.999847	PARP2
13.9667	1.67467	2.78127	0.602123	0.547092	0.999847	RPPH1
134.688	0.193315	1.11929	0.172713	0.862877	0.999847	CCNB1IP1
19.515	-1.46203	2.85617	-0.511885	0.608732	0.999847	TTC5
48.2139	-1.17626	2.17478	-0.540862	0.588603	0.999847	LOC107987192
219.007	1.55381	0.878934	1.76783	0.077089	0.999847	RASA3
43.1905	-0.3661	2.09071	-0.175108	0.860994	0.999847	NOC4L
153.367	0.710201	1.23357	0.575729	0.564798	0.999847	DDX51
23.7246	2.25385	2.17062	1.03834	0.29911	0.999847	EP400P1
352.045	-0.444311	1.13452	-0.39163	0.695331	0.999847	MLXIP
46.938	0.311485	2.11755	0.147097	0.883056	0.999847	ORAI1
42.4451	0.88644	2.12208	0.417722	0.67615	0.999847	AAAS
65.9656	0.843415	1.6935	0.498031	0.618462	0.999847	MYG1
696.892	-0.0473254	0.71554	-0.0661395	0.947267	0.999847	PFDN5
415.252	-0.885514	1.15963	-0.763617	0.445096	0.999847	DUSP16
81.2545	-2.18927	1.37917	-1.58739	0.112425	0.999847	BORCS5
29.9235	-0.26817	2.60088	-0.103108	0.917878	0.999847	LRP6
56.885	-0.656889	1.34397	-0.488766	0.625008	0.999847	PTMAP9
151.212	-0.357876	1.31822	-0.271485	0.786018	0.999847	PEX5
89.8471	2.26382	1.39893	1.61825	0.105609	0.999847	CLSTN3
54.7923	0.904049	1.95303	0.462896	0.643439	0.999847	C1RL
55.5938	1.03913	1.93483	0.537066	0.591222	0.999847	C1R
43.5855	-3.73896	1.63423	-2.28789	0.0221437	0.999847	DCP1B
19.2158	2.06948	2.64094	0.783616	0.433266	0.999847	CACNA2D4
437.659	-1.35468	1.09262	-1.23985	0.215031	0.999847	ADIPOR2
185.897	-0.643258	1.1936	-0.538922	0.58994	0.999847	ERC1
58.5367	-1.61272	1.55742	-1.03551	0.300433	0.999847	HMBS
291.926	-0.357111	0.777477	-0.459321	0.646004	0.999847	VPS11
1033.43	0.0502952	0.812817	0.0618776	0.95066	0.999847	HYOU1
46.385	0.127724	1.79884	0.0710038	0.943395	0.999847	SLC37A4
135.663	-0.427015	1.27048	-0.336105	0.736792	0.999847	TRAPPC4
1647.42	0.196732	0.571732	0.344098	0.730773	0.999847	RPS25
8.00808	0.161853	3.25091	0.0497869	0.960292	0.999847	RPL23AP64
166.137	1.77724	1.28866	1.37913	0.167854	0.999847	CENATAC
321.54	0.518596	0.844094	0.614381	0.538963	0.999847	CASP4
12.0391	1.06914	3.24386	0.329587	0.741712	0.999847	CASP4LP
387.65	-0.542179	0.821016	-0.660376	0.509013	0.999847	CHORDC1
60.4981	0.361226	1.52098	0.237496	0.812272	0.999847	CTTN
214.986	-0.180088	1.1933	-0.150915	0.880043	0.999847	PPFIA1
472.584	-0.319999	1.3708	-0.233439	0.81542	0.999847	MS4A3
224.96	-0.431113	0.84029	-0.513052	0.607915	0.999847	NUP160
908.761	0.245547	0.747306	0.328576	0.742476	0.999847	FNBP4
74.8013	-1.66704	1.86535	-0.893687	0.371489	0.999847	MTCH2
114.417	-0.539452	1.56207	-0.345344	0.729835	0.999847	NDUFS3
35.9469	-0.481775	2.18355	-0.220638	0.825374	0.999847	KBTBD4
1348.23	0.672255	0.776799	0.865417	0.38681	0.999847	LDHA
18.6358	3.31427	2.53011	1.30993	0.19022	0.999847	LOC105376577
238.05	-1.21875	0.808318	-1.50776	0.131615	0.999847	GTF2H1
193.734	-0.257687	0.798683	-0.32264	0.746968	0.999847	HPS5
25.0249	0.17407	2.11661	0.0822399	0.934456	0.999847	ST13P5
14.53	-1.80807	2.75939	-0.655242	0.512312	0.999847	MRPL23
8.97342	0.712672	3.24871	0.21937	0.826362	0.999847	TNNT3
81.2716	0.674591	1.7872	0.377456	0.705835	0.999847	PRR33
1462.61	0.222106	0.895174	0.248115	0.804045	0.999847	LSP1
150.032	0.814733	1.02597	0.794111	0.427131	0.999847	MOB2
42.6056	-6.29492	1.99411	-3.15676	0.00159531	0.999847	BRSK2
175.334	-0.959231	1.20064	-0.798934	0.424329	0.999847	TOLLIP
90.2423	-0.343949	1.67038	-0.20591	0.836861	0.999847	LOC105378536
540.146	-0.601118	0.694866	-0.865085	0.386992	0.999847	PTEN
172.765	-0.923118	1.19954	-0.769561	0.441561	0.999847	ATAD1
189.054	-0.0686199	1.52125	-0.0451076	0.964022	0.999847	KAT6B
9.44225	1.90052	3.25431	0.584003	0.559219	0.999847	LINC00999
38.146	-0.966983	1.99217	-0.485392	0.627398	0.999847	SLC2A6
121.277	1.39636	1.53163	0.91168	0.361937	0.999847	CACFD1
74.3883	-1.63819	2.1686	-0.755411	0.450002	0.999847	REXO4
34.5029	-2.14275	2.27793	-0.940657	0.346881	0.999847	STKLD1
990.041	0.302285	0.691933	0.43687	0.662205	0.999847	SURF4
20.5484	-0.0944488	2.82742	-0.0334045	0.973352	0.999847	SURF2
110.209	0.463992	1.22344	0.379253	0.7045	0.999847	SURF1
2206.01	0.23938	0.661563	0.361839	0.717472	0.999847	RPL7A
87.7897	-1.18127	1.62972	-0.724828	0.468558	0.999847	MED22
83.6485	-1.14453	1.61288	-0.709619	0.477941	0.999847	SURF6
11.8383	1.02951	3.24403	0.317355	0.750974	0.999847	IPPK
17.3823	-0.690612	2.64152	-0.261446	0.793749	0.999847	CENPP
203.649	-0.281243	1.26818	-0.221768	0.824494	0.999847	NOL8
582.817	-0.584394	1.19528	-0.488916	0.624901	0.999847	IARS1
123.318	-1.48853	1.47608	-1.00844	0.313243	0.999847	C8orf33
22.0945	-1.3844	2.79475	-0.495359	0.620347	0.999847	TONSL
315.908	-0.265083	1.14337	-0.231844	0.816659	0.999847	VPS28
30.6162	-1.58079	2.32114	-0.681041	0.495846	0.999847	SLC39A4
391.024	-0.261278	0.772594	-0.338182	0.735226	0.999847	CPSF1
77.8684	-0.0467571	1.16456	-0.0401501	0.967973	0.999847	SLC52A2
81.0307	0.936944	1.2207	0.767546	0.442757	0.999847	FBXL6
101.042	-0.377379	1.30207	-0.289831	0.771946	0.999847	DGAT1
372.655	-0.0650785	0.700804	-0.0928626	0.926013	0.999847	HSF1
64.8078	-0.357344	1.72735	-0.206874	0.836108	0.999847	BOP1
63.802	0.0030975	1.77691	0.0017432	0.998609	0.999847	MTSS1
229.045	-0.299464	1.18204	-0.253346	0.800001	0.999847	NDUFB9
69.5201	-1.65216	1.90237	-0.868472	0.385136	0.999847	TATDN1
206.945	-0.653256	1.15826	-0.563995	0.572757	0.999847	RNF139
51.0994	-2.94696	2.05302	-1.43543	0.151166	0.999847	DLC1
133.021	0.901354	1.80463	0.499466	0.617451	0.999847	LONRF1
18.2888	0.19144	2.94181	0.0650758	0.948114	0.999847	ENPP7P6
23.2681	-1.36963	2.78493	-0.4918	0.622861	0.999847	MFHAS1
140.873	-0.168976	1.33123	-0.126933	0.898994	0.999847	ERI1
157.14	-0.88387	1.33582	-0.661668	0.508184	0.999847	PPP1R3B
206.153	-0.764973	1.15969	-0.659637	0.509487	0.999847	TNKS
36.6371	0.733553	1.94924	0.376328	0.706673	0.999847	MSRA
24.6559	-0.0374452	2.72504	-0.0137412	0.989036	0.999847	PINX1
35.1353	-2.85785	2.46565	-1.15906	0.24643	0.999847	XKR6
17.0157	2.16998	2.96893	0.730897	0.464842	0.999847	BLK
8.80486	0.30752	3.24866	0.0946608	0.924584	0.999847	NEIL2
468.472	-0.749487	0.857778	-0.873754	0.382252	0.999847	FDFT1
265.811	-0.634912	1.17098	-0.542206	0.587676	0.999847	CTSB
834.48	1.662	1.25906	1.32003	0.186824	0.999847	DEFA3
169.096	0.664984	1.59167	0.41779	0.676101	0.999847	DEFA4
114.7	-2.60926	2.06522	-1.26343	0.206434	0.999847	AGPAT5
185.2	0.161769	1.30318	0.124134	0.901209	0.999847	MCPH1
48.2529	-0.308069	2.49924	-0.123265	0.901897	0.999847	TCAF1
25.2301	-0.320074	2.67587	-0.119615	0.904788	0.999847	TCAF2
1328.96	0.367945	1.07111	0.343517	0.731209	0.999847	ZYX
14.0835	-1.15595	2.72818	-0.423708	0.671779	0.999847	DUS4L
100.961	-1.25108	1.70024	-0.735821	0.461839	0.999847	COG5
733.672	0.646553	0.809292	0.798912	0.424341	0.999847	HBP1
66.5272	-0.67808	1.83804	-0.368915	0.712191	0.999847	PRKAR2B
205.107	0.343775	1.23273	0.278872	0.780343	0.999847	SMURF1
34.7889	-1.44494	2.14782	-0.672745	0.50111	0.999847	BACH2
96.0492	-0.636327	1.39197	-0.457142	0.647569	0.999847	CASP8AP2
182.239	-0.244271	1.17711	-0.207517	0.835606	0.999847	MDN1
180.374	-0.768952	1.19083	-0.645727	0.518456	0.999847	IBTK
40.4573	-0.770185	1.86085	-0.413889	0.678955	0.999847	ZNF322
142.037	0.0593505	1.22765	0.0483449	0.961441	0.999847	ABT1
251.357	-1.62808	0.94685	-1.71947	0.0855292	0.999847	HMGN4
436.527	-0.240476	0.747292	-0.321796	0.747607	0.999847	BTN2A1
106.13	0.860463	1.58432	0.543113	0.587052	0.999847	TMEM14C
32.0758	-0.713069	2.25518	-0.316191	0.751857	0.999847	PAK1IP1
22.0224	2.38497	2.44155	0.976828	0.328654	0.999847	GCNT2
213.932	0.693491	1.2162	0.570209	0.568536	0.999847	TBC1D9B
22.1719	0.819078	2.78346	0.294267	0.768554	0.999847	MRNIP
3991.94	-0.984137	0.824585	-1.19349	0.232676	0.999847	SQSTM1
251.595	-0.961649	1.17506	-0.818382	0.413139	0.999847	MGAT4B
18.1019	0.953366	3.03364	0.314265	0.75332	0.999847	LTC4S
234.486	-1.9723	1.10955	-1.77756	0.0754759	0.999847	MAML1
3073.08	-0.646807	0.714637	-0.905085	0.36542	0.999847	CANX
3734.9	0.33746	0.738762	0.456791	0.647821	0.999847	HNRNPH1
147.694	-0.705042	1.19953	-0.587767	0.556689	0.999847	RUFY1
201.261	-1.14056	1.23854	-0.920894	0.357106	0.999847	STING1
72.7058	0.0495533	2.25756	0.0219499	0.982488	0.999847	DNAJC18
203.395	-1.84075	1.8305	-1.0056	0.314606	0.999847	LOC105374639
179.945	-0.801138	1.50476	-0.532402	0.594447	0.999847	MED10
11.026	-2.52252	3.26683	-0.77216	0.44002	0.999847	GTF2H2B
73.3924	-0.93022	1.98204	-0.469324	0.638838	0.999847	LOC107986196
1640.9	0.475945	0.625848	0.760481	0.446967	0.999847	RPS3A
155.76	-0.0154214	1.26665	-0.012175	0.990286	0.999847	CDC42P6
9.65266	1.86239	3.25335	0.572453	0.567015	0.999847	C1QTNF7-AS1
249.794	-0.80706	1.31228	-0.615005	0.538552	0.999847	CPEB2
7.68306	0.34265	3.2519	0.105369	0.916083	0.999847	FAM53A
82.3167	-1.23488	1.87385	-0.659009	0.50989	0.999847	RUVBL1
36.1024	-0.00312181	2.27898	-0.00136983	0.998907	0.999847	GCSAM
55.5325	-0.945932	2.05093	-0.461221	0.64464	0.999847	C3orf52
1166.13	0.0394966	0.93959	0.042036	0.96647	0.999847	RYBP
31.6538	1.24396	2.53514	0.490686	0.623649	0.999847	LRIG1
69.6806	0.000765042	1.68658	0.000453605	0.999638	0.999847	SLC25A26
316.174	1.01994	0.83201	1.22587	0.220246	0.999847	ZDHHC3
22.0482	0.490594	2.20694	0.222296	0.824083	0.999847	KIF15
79.6288	0.00546104	1.29221	0.00422612	0.996628	0.999847	KIAA1143
20.9633	-2.13002	2.76618	-0.770023	0.441286	0.999847	ZNF35
9.03034	2.86815	3.27025	0.877042	0.380464	0.999847	ZKSCAN7-AS1
44.5587	-0.680239	2.0927	-0.325054	0.74514	0.999847	ZNF852
19.7427	-1.22478	2.50608	-0.488722	0.625039	0.999847	ITGA9
19.7695	-0.784014	2.85115	-0.274982	0.78333	0.999847	APRG1
220.601	1.55389	0.9393	1.65431	0.0980647	0.999847	CNOT10
337.972	0.144083	0.831803	0.173218	0.86248	0.999847	PLCL2
309.907	-0.929854	1.20106	-0.774193	0.438817	0.999847	NDUFA10
485.024	1.23872	0.783608	1.58079	0.113926	0.999847	DGKD
110.869	-0.312122	1.29547	-0.240934	0.809606	0.999847	ATG16L1
458.974	0.0293445	0.83426	0.0351742	0.971941	0.999847	INPP5D
175.273	-2.43848	1.15523	-2.11082	0.0347877	0.999847	ZDBF2
1123.74	-0.0368328	0.70117	-0.0525305	0.958106	0.999847	EEF1B2
236.04	-1.58574	1.19196	-1.33036	0.1834	0.999847	NDUFS1
292.315	-0.284807	1.1881	-0.239716	0.810551	0.999847	INO80D
25.7349	2.32529	2.02947	1.14576	0.251895	0.999847	METAP1D
142.422	-0.36202	1.5366	-0.235598	0.813744	0.999847	HAT1
30.9295	-0.02096	2.56571	-0.00816926	0.993482	0.999847	SLC25A12
128.168	-0.617225	1.29253	-0.477533	0.632983	0.999847	DYNC1I2
139.618	0.917284	1.00263	0.914878	0.360255	0.999847	MZT2B
192.116	-0.329504	1.05047	-0.313672	0.75377	0.999847	SMPD4
83.8095	-0.909717	1.76684	-0.514883	0.606635	0.999847	HMGN1P36
236.79	-0.631579	1.46586	-0.430858	0.666572	0.999847	TMEM131
85.4696	0.734739	1.71667	0.428003	0.668649	0.999847	ZAP70
11.1778	0.51816	3.24401	0.159728	0.873095	0.999847	C2orf92
139.216	1.66056	1.19912	1.38481	0.166109	0.999847	ACTR1B
233.512	0.997205	0.825544	1.20794	0.227072	0.999847	COX5B
27.0821	-1.08342	2.33712	-0.463569	0.642956	0.999847	ANKRD36B
16.0898	-1.77659	2.65686	-0.66868	0.5037	0.999847	ANKRD36
45.458	0.849117	1.81056	0.46898	0.639084	0.999847	FAHD2A
36435.8	0.972779	1.09277	0.890192	0.373363	0.999847	IGK
41.8317	-0.328956	1.58397	-0.207679	0.83548	0.999847	ELMOD3
73.4805	-1.69943	1.92328	-0.883612	0.376906	0.999847	RETSAT
1219.04	0.053301	0.640782	0.0831813	0.933707	0.999847	TGOLN2
174.93	1.26212	1.59357	0.792006	0.428357	0.999847	DUSP11
72.1967	0.0208604	1.39746	0.0149274	0.98809	0.999847	TPRKB
37.3713	0.295712	2.4471	0.120842	0.903816	0.999847	ALMS1
50.212	1.64144	2.02644	0.810009	0.417935	0.999847	NLRP3
132.134	-1.6936	1.82137	-0.929848	0.35245	0.999847	ZNF496
43.8337	0.569684	2.45085	0.232443	0.816194	0.999847	B3GALNT2
46.3168	-1.53407	2.03618	-0.753404	0.451207	0.999847	TBCE
453.191	1.19969	1.16758	1.0275	0.304186	0.999847	FTH1P2
154.384	1.68808	1.06001	1.59251	0.11127	0.999847	RNF187
18.2051	0.586253	2.6662	0.219884	0.825962	0.999847	H2AW
20.7385	-2.2632	2.48223	-0.911762	0.361894	0.999847	ST13P19
162.322	-0.348701	1.27045	-0.27447	0.783723	0.999847	GPATCH4
90.1256	0.664526	1.00736	0.659673	0.509464	0.999847	NAXE
619.06	0.370965	0.689837	0.537758	0.590744	0.999847	MEF2D
52.1405	1.1037	1.92443	0.573521	0.566292	0.999847	RNVU1-19
84.8675	-0.46598	1.67683	-0.277893	0.781095	0.999847	NBPF26
78.5359	1.73189	1.37527	1.25931	0.207917	0.999847	NBPF8
101.656	0.0361947	1.09113	0.0331719	0.973538	0.999847	SLC16A1
29.4719	-1.34532	2.2398	-0.600645	0.548077	0.999847	SLC25A24
47.1872	-2.75181	1.67482	-1.64305	0.100373	0.999847	MED18
169.332	-0.99608	1.03882	-0.958857	0.337631	0.999847	SESN2
169.206	-1.41436	1.3343	-1.06	0.289147	0.999847	ATP5IF1
435.683	-0.0547339	0.712617	-0.0768069	0.938777	0.999847	DNAJC8
203.245	0.56633	1.10611	0.512001	0.60865	0.999847	RPS6KA1
48.0582	-1.73402	1.72826	-1.00333	0.315701	0.999847	ID3
32.5994	-0.586412	2.35745	-0.248749	0.803555	0.999847	E2F2
20.6894	-0.910028	2.82379	-0.322272	0.747247	0.999847	ZNF436
671.007	0.165556	0.743557	0.222654	0.823805	0.999847	HNRNPR
247.488	0.00101086	1.46242	0.000691224	0.999448	0.999847	RCC2
451.81	0.653577	0.912722	0.716075	0.473945	0.999847	PADI4
89.5068	-1.20537	1.38294	-0.871596	0.383429	0.999847	PADI2
191.961	-0.900988	1.1761	-0.766083	0.443627	0.999847	SDHB
73.2966	-0.813555	1.75461	-0.463668	0.642885	0.999847	ATP13A2
45.1915	0.822248	1.91091	0.43029	0.666984	0.999847	CROCC
22.629	-1.09302	2.78783	-0.392067	0.695009	0.999847	NBPF1
80.5326	-2.08561	1.59861	-1.30464	0.192016	0.999847	CROCCP2
185.399	-0.234062	1.1656	-0.200807	0.840849	0.999847	EIF1AXP1
10.281	0.0496594	3.1062	0.0159872	0.987245	0.999847	LOC102724250
243.583	-0.0412092	0.955307	-0.0431372	0.965592	0.999847	NECAP2
38.5799	-1.78451	1.84878	-0.96524	0.334425	0.999847	RPL22P3
422.054	-0.242725	1.13669	-0.213536	0.830909	0.999847	SZRD1
181.08	-1.75905	1.20511	-1.45966	0.144383	0.999847	FBXO42
26.3671	-3.68022	2.64064	-1.39368	0.163414	0.999847	CPLANE2
7.19487	1.40952	3.25792	0.432645	0.665273	0.999847	ANO7L1
11.249	1.84725	3.2494	0.568491	0.569702	0.999847	ARHGEF19
17.1407	-1.18312	2.97428	-0.397783	0.69079	0.999847	LOC124905310
50.098	-0.273704	1.87	-0.146366	0.883633	0.999847	LOC283788
46.7872	2.02521	1.75525	1.1538	0.248584	0.999847	WASH6P
164.279	-0.366798	1.50859	-0.24314	0.807897	0.999847	VAMP7
27.157	1.17568	2.19801	0.534883	0.592731	0.999847	PSMA6P1
24.2069	-1.99062	1.86573	-1.06694	0.286001	0.999847	EIF4A1P2
119.321	-0.607175	1.26073	-0.481607	0.630085	0.999847	CD99
23.8351	-2.89626	2.43545	-1.18921	0.234357	0.999847	CD99P1
31.0845	-1.95353	2.56636	-0.761207	0.446533	0.999847	ZBED1
10.5656	-0.567498	3.04937	-0.186103	0.852364	0.999847	DHRSX
19.2936	1.25677	2.86103	0.439271	0.660465	0.999847	LINC02968
352.058	0.474781	0.713634	0.665301	0.505858	0.999847	AKAP17A
259.998	-0.417666	1.26522	-0.330113	0.741315	0.999847	P2RY8
33.6991	-1.57896	2.17047	-0.727472	0.466937	0.999847	ASMTL
122.337	0.306641	1.53229	0.20012	0.841387	0.999847	ASMTL-AS1
1025.57	0.597314	0.636017	0.939149	0.347654	0.999847	SLC25A6
50.5414	-0.649488	1.94097	-0.33462	0.737912	0.999847	LOC101928032
36.6925	1.2956	1.92546	0.672882	0.501022	0.999847	IL3RA
112.847	-1.0823	1.52233	-0.710952	0.477114	0.999847	CSF2RA
19.9735	-0.574469	2.26758	-0.253341	0.800005	0.999847	PPP2R3B
110.536	0.766941	1.14158	0.671826	0.501695	0.999847	GTPBP6
58.8047	0.140602	1.47312	0.0954454	0.923961	0.999847	PLCXD1
26.7291	-1.3265	2.09848	-0.632123	0.527307	0.999847	TMLHE
181.259	-0.812545	1.63032	-0.498396	0.618205	0.999847	CLIC2
97.6505	0.557526	1.42386	0.391559	0.695384	0.999847	RAB39B
160.849	-0.95079	1.52255	-0.624474	0.532317	0.999847	VBP1
64.6745	-0.00859818	1.75162	-0.00490871	0.996083	0.999847	BRCC3
43.7998	-0.515817	2.24646	-0.229613	0.818392	0.999847	CMC4
231.172	-0.625124	0.964814	-0.647922	0.517035	0.999847	FUNDC2
35.7469	2.38119	2.14536	1.10992	0.267032	0.999847	F8A1
7.22696	1.39623	3.25767	0.428599	0.668215	0.999847	F8
336.881	0.246326	1.37271	0.179445	0.857588	0.999847	MPP1
303.07	0.530445	0.891049	0.595303	0.551641	0.999847	DKC1
58.4274	-0.364331	1.72483	-0.211227	0.83271	0.999847	GAB3
20.068	0.915164	2.51143	0.364399	0.71556	0.999847	IKBKG
274.539	-0.44234	0.794378	-0.556839	0.577638	0.999847	G6PD
49.9778	0.0762706	2.03706	0.0374414	0.970133	0.999847	FAM3A
20.9244	-1.19645	2.78278	-0.429946	0.667235	0.999847	SLC10A3
48.7382	0.0689902	2.09089	0.0329956	0.973678	0.999847	UBL4A
68.724	0.909337	1.88489	0.482436	0.629496	0.999847	LAGE3
141.451	-0.257984	0.960499	-0.268594	0.788242	0.999847	PLXNA3
335.796	-0.537349	0.936228	-0.573951	0.566001	0.999847	FAM50A
638.527	-0.135066	0.75028	-0.180021	0.857136	0.999847	GDI1
486.631	-0.150893	1.19754	-0.126003	0.89973	0.999847	ATP6AP1
131.571	0.298944	1.01944	0.293243	0.769337	0.999847	TAFAZZIN
81.4364	-0.300444	1.37077	-0.219178	0.826511	0.999847	DNASE1L1
2323.25	0.328956	0.60759	0.541411	0.588225	0.999847	RPL10
248.88	0.281216	0.897094	0.313474	0.75392	0.999847	EMD
1742.68	-0.162653	0.722019	-0.225275	0.821765	0.999847	FLNA
464.79	0.0601676	0.649269	0.0926697	0.926166	0.999847	MECP2
828.482	0.317944	0.757327	0.419824	0.674614	0.999847	IRAK1
287.249	0.749746	0.773998	0.968666	0.332712	0.999847	HCFC1
63.7368	0.623889	1.78534	0.349451	0.726751	0.999847	RENBP
142.894	1.4157	0.983132	1.43999	0.149869	0.999847	NAA10
688.861	0.603061	0.806067	0.748153	0.454368	0.999847	ARHGAP4
1661.54	0.723486	0.59889	1.20804	0.22703	0.999847	SSR4
168.605	0.988227	0.923886	1.06964	0.28478	0.999847	IDH3G
10.3999	0.382315	3.24525	0.117808	0.90622	0.999847	ABCD1
298.569	0.198006	0.782227	0.253131	0.800167	0.999847	BCAP31
22.0531	0.160423	2.75536	0.0582222	0.953572	0.999847	SLC6A8
29.6414	-1.35033	2.04875	-0.659099	0.509832	0.999847	CCNQ
53.4797	-1.16315	1.78709	-0.650866	0.515133	0.999847	HAUS7
12.5209	-0.431786	3.2182	-0.13417	0.893268	0.999847	ZFP92
241.445	-0.169807	1.12012	-0.151597	0.879505	0.999847	ZNF275
80.6211	-1.65492	1.56066	-1.0604	0.288963	0.999847	VMA21
53.5239	0.248145	2.05144	0.120962	0.903721	0.999847	HMGB3
51.346	-0.657518	1.83293	-0.358725	0.719801	0.999847	CD99L2
170.233	-0.0606959	1.22173	-0.0496804	0.960377	0.999847	MTMR1
94.1606	0.0861675	1.09197	0.0789104	0.937104	0.999847	MTM1
9.24617	-1.26869	3.1425	-0.40372	0.686419	0.999847	LOC643015
12.966	1.20673	2.82061	0.427826	0.668778	0.999847	EOLA2-DT
142.178	-0.563839	1.30667	-0.431508	0.666099	0.999847	EOLA2
25.3039	-1.32701	2.64872	-0.501001	0.616371	0.999847	TMEM185A
69.9407	1.5874	1.43024	1.10988	0.267052	0.999847	EOLA1
68.7104	0.219231	1.98814	0.110269	0.912196	0.999847	EOLA1-DT
13.4975	-2.27613	2.81315	-0.809104	0.418455	0.999847	IDSP1
1263.17	0.0179011	0.672118	0.0266339	0.978752	0.999847	IDS
73.6038	-0.217109	1.70389	-0.12742	0.898608	0.999847	AFF2
86.1576	0.888376	1.36121	0.652635	0.513992	0.999847	FTH1P8
322.599	0.603664	0.792115	0.762091	0.446006	0.999847	FMR1
85.1134	-1.43577	2.2143	-0.64841	0.51672	0.999847	MAGEC1
18.9135	-0.546554	2.32479	-0.235099	0.814132	0.999847	HNRNPA3P3
80.0845	0.172702	1.09967	0.157049	0.875207	0.999847	ATP11C
22.8543	-2.0141	2.79249	-0.721257	0.470752	0.999847	FGF13
910.805	-0.349228	0.868554	-0.402079	0.687626	0.999847	RBMX
160.883	-0.0746211	0.940814	-0.0793155	0.936782	0.999847	ARHGEF6
184.019	0.279991	0.888658	0.315071	0.752708	0.999847	HTATSF1
43.4043	-1.18016	1.84069	-0.641152	0.521424	0.999847	MAP7D3
18.5413	-0.73553	2.90721	-0.253002	0.800267	0.999847	FHL1
64.0953	1.28573	1.94947	0.659527	0.509558	0.999847	SLC9A6
172.822	-0.478378	1.12408	-0.425574	0.670418	0.999847	MMGT1
91.9254	0.628868	1.66813	0.37699	0.706181	0.999847	INTS6L
49.4578	1.16304	1.83652	0.633286	0.526547	0.999847	RTL8C
92.7748	-0.0309516	1.11846	-0.0276733	0.977923	0.999847	MOSPD1
39.2942	-1.4995	1.79376	-0.835957	0.403179	0.999847	PABIR3
175.226	1.69248	1.32859	1.27389	0.202704	0.999847	PABIR2
40.0226	0.678735	2.45864	0.276061	0.782501	0.999847	HPRT1
126.983	-1.06414	1.28925	-0.825393	0.409149	0.999847	PHF6
104.025	0.129674	1.47706	0.0877921	0.930042	0.999847	RPS24P19
326.234	0.470777	0.75961	0.619761	0.535415	0.999847	RAP2C
248.613	-0.531744	1.20632	-0.440799	0.659358	0.999847	STK26
15.0864	-0.664133	3.04583	-0.218047	0.827393	0.999847	ENOX2
17.2404	1.31226	2.6788	0.48987	0.624226	0.999847	DENND10P1
143.588	0.669226	1.28709	0.519951	0.603097	0.999847	RBMX2
47.0325	-2.04907	2.04138	-1.00377	0.315492	0.999847	SLC25A14
10.5455	-0.406218	3.24604	-0.125143	0.900411	0.999847	ZNF280C
53.7214	0.127463	2.04282	0.0623954	0.950248	0.999847	AIFM1
496.442	0.16678	1.16835	0.142748	0.886489	0.999847	ELF4
68.8968	0.89879	1.69281	0.530947	0.595456	0.999847	BCORL1
115.244	-1.39072	1.7793	-0.781609	0.434444	0.999847	UTP14A
55.2602	-2.21163	1.42917	-1.5475	0.121743	0.999847	ZDHHC9
349.692	-0.0875632	1.03389	-0.084693	0.932505	0.999847	SASH3
66.8331	1.10904	1.68274	0.659063	0.509855	0.999847	OCRL
700.16	0.160324	1.11943	0.143219	0.886117	0.999847	STAG2
278.976	0.122609	0.831939	0.147377	0.882834	0.999847	XIAP
332.487	0.535021	1.24071	0.431221	0.666308	0.999847	THOC2
156.683	-1.53527	1.4587	-1.05249	0.292576	0.999847	CUL4B
660.293	-0.0286019	0.694198	-0.0412013	0.967135	0.999847	LAMP2
191.335	-0.362776	1.52471	-0.237931	0.811935	0.999847	ZBTB33
177.022	0.273755	0.851792	0.321387	0.747917	0.999847	NKAP
230.654	0.864351	0.917532	0.942039	0.346173	0.999847	NDUFA1
108.467	1.42792	1.32417	1.07834	0.28088	0.999847	RNF113A
169.981	-0.267868	1.25666	-0.213158	0.831203	0.999847	UPF3B
6.2175	1.03016	3.25998	0.316003	0.752	0.999847	SOWAHD
517.84	0.367872	0.74618	0.493006	0.622008	0.999847	SLC25A5
118.869	-0.481794	1.42647	-0.337753	0.735549	0.999847	PGRMC1
108.735	-0.201364	1.77864	-0.113212	0.909862	0.999847	LONRF3
127.872	0.606686	1.53579	0.395032	0.692819	0.999847	IL13RA1
161.473	-0.378107	1.0691	-0.353669	0.723587	0.999847	DOCK11
75.0434	-1.11404	1.5966	-0.697757	0.485329	0.999847	WDR44
93.9703	0.870055	1.66113	0.523772	0.600437	0.999847	SUMO2P21
181.249	-0.636032	0.860236	-0.739369	0.459683	0.999847	ALG13
105.911	0.368675	1.27922	0.288203	0.773192	0.999847	EIF4BP7
88.0136	-1.21333	1.64187	-0.738988	0.459914	0.999847	AMMECR1
151.185	0.0362913	1.19354	0.0304065	0.975743	0.999847	TMEM164
213.507	-0.514758	1.19957	-0.42912	0.667836	0.999847	ACSL4
114.675	-1.21478	1.22631	-0.990596	0.321883	0.999847	ATG4A
116.668	0.697427	1.37855	0.505913	0.612918	0.999847	PSMD10
30.2126	-0.617306	2.56086	-0.241055	0.809513	0.999847	MID2
2531.44	0.664371	0.587689	1.13048	0.258273	0.999847	TSC22D3
155.969	-0.937741	1.55109	-0.604569	0.545465	0.999847	PRPS1
19.8197	-3.7771	2.8006	-1.34867	0.177442	0.999847	GTF3C6P2
94.2206	-0.656487	1.6406	-0.400152	0.689045	0.999847	RBM41
42.9257	-0.490985	1.81082	-0.27114	0.786283	0.999847	MORC4
6.40213	0.88274	3.25828	0.270922	0.786451	0.999847	RADX
143.885	-1.32204	1.26069	-1.04866	0.294334	0.999847	FAM199X
10.2506	-1.06167	3.24996	-0.326671	0.743917	0.999847	LOC286437
431.263	0.0632023	0.91977	0.0687153	0.945216	0.999847	MORF4L2
47.1908	-0.739634	2.05892	-0.359234	0.71942	0.999847	TCEAL3
60.7843	-2.00503	1.96073	-1.02259	0.3065	0.999847	TCEAL4
43.4555	-2.83195	2.373	-1.1934	0.232711	0.999847	TCEAL9
35.7665	1.73596	2.18394	0.794876	0.426686	0.999847	BEX2
40.0722	2.38831	2.10603	1.13404	0.256779	0.999847	TCEAL8
51.0334	-0.0770033	1.52793	-0.0503972	0.959806	0.999847	BEX4
13.3951	1.89329	3.14872	0.601288	0.547648	0.999847	NXF3
85.6426	-0.0974727	1.45741	-0.0668807	0.946677	0.999847	GPRASP1
121.411	0.81759	1.37375	0.595154	0.55174	0.999847	ZMAT1
65.3126	1.60734	1.74973	0.918624	0.358292	0.999847	GK4P
423.598	0.18004	0.76675	0.234809	0.814357	0.999847	ARMCX3
106.708	2.38141	1.40683	1.69275	0.0905034	0.999847	ARMCX6
28.4766	-0.288231	2.29797	-0.125428	0.900185	0.999847	ARMCX4
138.148	0.28467	1.2385	0.229851	0.818207	0.999847	GLA
148.264	1.96786	1.03238	1.90614	0.0566322	0.999847	BTK
8.96392	-0.643096	3.25059	-0.19784	0.84317	0.999847	TIMM8A
54.3344	-0.303364	1.49192	-0.203338	0.838871	0.999847	TRMT2B
4.45567	1.71573	3.28131	0.522879	0.601059	0.999847	HNRNPA1P26
16.8801	-1.68037	2.70053	-0.622237	0.533786	0.999847	CSTF2
117.426	0.273408	1.63957	0.166756	0.867562	0.999847	DIAPH2
16.3827	-1.28486	2.98111	-0.431001	0.666467	0.999847	ST13P18
172.997	-0.620828	0.857038	-0.724389	0.468827	0.999847	EIF4A1P10
43.9975	-0.917401	2.07598	-0.441911	0.658553	0.999847	RPSAP15
110.815	-1.14949	1.59017	-0.722871	0.469759	0.999847	CHM
120.084	1.97233	1.2822	1.53824	0.123989	0.999847	ZNF711
28.6079	-0.945657	2.5926	-0.364752	0.715297	0.999847	APOOL
27.9056	1.00821	2.60757	0.386649	0.699016	0.999847	LOC105373286
231.455	0.891556	0.869842	1.02496	0.30538	0.999847	SH3BGRL
65.0876	-1.14298	2.01873	-0.566187	0.571266	0.999847	HMGN5
24.814	-0.185107	2.22083	-0.0833506	0.933573	0.999847	VDAC1P1
163.441	0.063526	1.30178	0.0487992	0.961079	0.999847	BRWD3
58.8003	-1.05316	1.40094	-0.751753	0.4522	0.999847	ITM2A
13.955	-2.70156	2.70863	-0.997387	0.318577	0.999847	GPR174
353.404	-1.58949	1.2048	-1.31929	0.187071	0.999847	P2RY10
55.4994	-2.77941	1.72315	-1.61298	0.106749	0.999847	CYSLTR1
72.0659	1.26152	1.95999	0.643637	0.519811	0.999847	TAF9B
1337.2	0.173688	0.776214	0.223762	0.822942	0.999847	PGK1
59.3337	-1.66219	1.93437	-0.859292	0.39018	0.999847	ATP7A
127.344	0.424269	1.26278	0.33598	0.736886	0.999847	COX7B
256.82	-0.4898	0.815148	-0.600872	0.547925	0.999847	MAGT1
461.405	-0.0017899	0.830748	-0.00215456	0.998281	0.999847	ATRX
89.28	-0.102182	1.42994	-0.0714589	0.943033	0.999847	PBDC1
7.79468	-3.21289	3.30827	-0.971171	0.331463	0.999847	TTC3P1
45.5891	-0.593425	2.06395	-0.287519	0.773715	0.999847	UPRT
145.112	-1.96326	1.52944	-1.28364	0.199268	0.999847	ABCB7
791.946	-0.379423	0.779569	-0.486708	0.626465	0.999847	RLIM
29.187	-2.76178	2.25345	-1.22558	0.220357	0.999847	FTX
18.2708	-0.574127	2.56717	-0.223642	0.823036	0.999847	JPX
188.415	0.861424	1.68564	0.511036	0.609326	0.999847	XIST
50.4269	-2.2175	1.69388	-1.30912	0.190493	0.999847	CHIC1
27.59	0.264542	2.02741	0.130483	0.896184	0.999847	TOMM20P4
59.5823	-0.776668	1.24195	-0.625362	0.531734	0.999847	HDAC8
3945.48	0.0311884	0.67504	0.0462022	0.963149	0.999847	RPS4X
19.3435	-1.1771	2.50631	-0.469655	0.638601	0.999847	PIN4
69.8858	0.619477	1.66623	0.371782	0.710055	0.999847	GCNA
1169.74	-0.0362878	0.667815	-0.0543381	0.956666	0.999847	OGT
200.831	-0.18015	0.958806	-0.18789	0.850963	0.999847	TAF1
985.209	0.274333	0.680367	0.403212	0.686792	0.999847	NONO
55.3394	-0.402291	2.00644	-0.2005	0.841089	0.999847	ZMYM3
22.1157	1.00285	2.77525	0.361357	0.717833	0.999847	NLGN3
293.592	-1.14222	1.22866	-0.929641	0.352557	0.999847	MED12
766.946	-0.0726953	0.741543	-0.0980324	0.921907	0.999847	IL2RG
100.146	-0.849156	0.943807	-0.899713	0.368273	0.999847	FOXO4
129.878	0.626203	1.03782	0.603385	0.546253	0.999847	SNX12
187.417	0.685129	1.06465	0.643523	0.519885	0.999847	RPS23P8
10.7707	0.100084	3.24464	0.0308461	0.975392	0.999847	DLG3
319.44	-0.070016	0.798589	-0.0876746	0.930135	0.999847	IGBP1
31.922	0.725284	2.52555	0.287179	0.773975	0.999847	PJA1
78.1678	-0.387075	1.4508	-0.266801	0.789622	0.999847	SERBP1P1
165.678	-0.850757	1.2945	-0.657207	0.511048	0.999847	YIPF6
2618.79	0.176903	0.637758	0.277383	0.781486	0.999847	MSN
130.886	-0.469397	1.28231	-0.366055	0.714324	0.999847	LAS1L
11.4787	-0.167814	3.24386	-0.0517327	0.958742	0.999847	ZC3H12B
134.529	2.22079	1.38258	1.60626	0.108216	0.999847	LOC105373239
17.3288	1.32534	2.94002	0.450793	0.652138	0.999847	AMER1
15.6298	1.2387	3.01456	0.410904	0.681143	0.999847	ARHGEF9
21.7621	-4.74886	2.65768	-1.78684	0.0739631	0.999847	LINC01278
44.6501	1.93632	2.15407	0.898915	0.368698	0.999847	SPIN4
14.2409	-1.64177	3.08959	-0.531387	0.59515	0.999847	ZXDA
69.9211	-1.37332	1.71316	-0.801629	0.422767	0.999847	ZXDB
82.672	-1.94031	1.90258	-1.01983	0.30781	0.999847	SPIN3
69.1437	1.47833	1.84531	0.801127	0.423058	0.999847	NBDY
194.582	0.205101	1.24683	0.164499	0.869338	0.999847	UBQLN2
22.3866	1.57255	2.21345	0.710451	0.477425	0.999847	KLF8
36.298	-1.19765	2.15912	-0.554694	0.579104	0.999847	RRAGB
25.885	-0.331775	2.3651	-0.140279	0.888439	0.999847	MAGEH1
30.8223	-0.160826	2.17621	-0.0739018	0.941088	0.999847	ALAS2
18.6943	-1.22418	2.52246	-0.485311	0.627456	0.999847	APEX2
44.0306	-0.986378	2.29908	-0.429032	0.6679	0.999847	TRO
195.438	0.137723	1.20185	0.114592	0.908768	0.999847	MAGED2
113.21	-0.0338136	1.3356	-0.0253171	0.979802	0.999847	GNL3L
116.837	-0.588223	1.27275	-0.462165	0.643963	0.999847	TSR2
188.174	0.594365	1.19885	0.495777	0.620051	0.999847	PHF8
677.747	-1.00381	0.743278	-1.35052	0.17685	0.999847	HUWE1
141.576	-0.768643	1.24396	-0.617902	0.53664	0.999847	HSD17B10
433.599	-0.450148	0.900118	-0.500099	0.617005	0.999847	SMC1A
8.94698	-0.675538	3.2508	-0.207807	0.83538	0.999847	IQSEC2
625.729	-0.0631696	0.622339	-0.101504	0.919151	0.999847	KDM5C
1141.81	0.901398	0.749147	1.20323	0.228886	0.999847	TSPYL2
75.1069	0.734093	1.94947	0.37656	0.7065	0.999847	MAGED1
8.6186	1.28078	3.25193	0.393852	0.69369	0.999847	SHROOM4
15.762	0.150966	3.06385	0.0492733	0.960702	0.999847	PPP1R3F
84.5061	1.8753	1.76496	1.06251	0.288002	0.999847	CCDC22
10.4837	2.47386	3.07462	0.804607	0.421046	0.999847	CACNA1F
16.0369	-3.3621	2.96905	-1.13238	0.257474	0.999847	PRICKLE3
694.427	0.417176	0.890626	0.468408	0.639493	0.999847	PLP2
215.532	1.18753	0.8521	1.39365	0.163422	0.999847	HDAC6
27.2051	0.69561	2.15496	0.322795	0.746851	0.999847	GATA1
29.5812	0.783125	2.27678	0.343962	0.730875	0.999847	SUV39H1
326.441	0.654294	0.940514	0.695677	0.486631	0.999847	WAS
124.117	-0.771768	1.27434	-0.605621	0.544766	0.999847	WDR13
969.271	0.14274	0.681901	0.209326	0.834193	0.999847	RBM3
133.805	0.869633	1.29942	0.669248	0.503337	0.999847	TBC1D25
96.5375	0.102148	1.46002	0.0699629	0.944223	0.999847	EBP
126.669	0.50197	1.23489	0.406489	0.684384	0.999847	FTSJ1
109.229	-1.50103	1.28792	-1.16546	0.243831	0.999847	SLC38A5
55.0266	-0.359339	1.44469	-0.248731	0.803569	0.999847	ZNF182
30.3864	-1.64566	2.23201	-0.737301	0.46094	0.999847	ZNF81
16.3062	-1.60007	2.61416	-0.612078	0.540486	0.999847	WASF4P
87.5405	-0.0505165	1.02207	-0.0494258	0.96058	0.999847	UXT
109.91	-0.166812	1.08406	-0.153878	0.877706	0.999847	ELK1
152.727	0.550981	1.23323	0.446778	0.655035	0.999847	CFP
423.938	0.0290512	1.52928	0.0189966	0.984844	0.999847	TIMP1
224.797	-0.051061	0.857681	-0.0595338	0.952527	0.999847	ARAF
29.8504	-2.6298	2.28168	-1.15257	0.249086	0.999847	NUS1P1
19.6773	-0.523307	2.82849	-0.185013	0.853219	0.999847	ZNF41
144.792	-0.37754	1.35011	-0.279636	0.779757	0.999847	USP11
243.19	0.76474	0.820083	0.932515	0.35107	0.999847	CDK16
700.112	0.384799	0.669597	0.574672	0.565513	0.999847	UBA1
221.943	0.00573461	0.773116	0.00741752	0.994082	0.999847	RBM10
185.271	0.692688	1.20791	0.573462	0.566332	0.999847	NDUFB11
79.4298	0.627489	1.47493	0.425435	0.67052	0.999847	JADE3
209.016	-1.07968	1.2034	-0.897188	0.369619	0.999847	RP2
48.9463	0.148959	2.32932	0.0639498	0.94901	0.999847	SLC9A7
49.9549	-1.32683	2.114	-0.62764	0.53024	0.999847	CHST7
41.6123	-3.55974	2.10596	-1.69032	0.0909674	0.999847	ZNF674-AS1
52.1707	2.15757	2.09578	1.02948	0.303253	0.999847	ZNF674
23.5924	-0.464031	2.39562	-0.1937	0.846411	0.999847	KRBOX4
58.4076	0.204216	2.07407	0.0984615	0.921566	0.999847	MIR222HG
582.674	-0.244503	0.693005	-0.352816	0.724226	0.999847	KDM6A
11.9107	-0.234124	2.939	-0.0796613	0.936507	0.999847	FUNDC1
7.95789	0.585225	2.69679	0.217008	0.828202	0.999847	RBM39P1
44.7317	0.233971	1.87167	0.125006	0.900518	0.999847	YWHAZP10
28.2493	-1.39456	2.14082	-0.651412	0.51478	0.999847	CASK
1870.06	-0.146776	0.699972	-0.209688	0.833911	0.999847	DDX3X
658.16	-0.461205	0.62589	-0.736879	0.461196	0.999847	USP9X
17.0277	-1.32628	2.14025	-0.619683	0.535467	0.999847	RPS2P55
226.462	-1.53305	1.20795	-1.26913	0.204395	0.999847	MED14
191.265	1.51222	1.01413	1.49115	0.135923	0.999847	CXorf38
232.75	0.0880682	0.967402	0.0910358	0.927464	0.999847	ATP6AP2
258.795	-0.497487	0.788656	-0.630804	0.528169	0.999847	BCOR
16.4531	-0.227251	1.80675	-0.125779	0.899907	0.999847	GAPDHP1
229.993	-0.521238	1.22198	-0.426553	0.669705	0.999847	MID1IP1
86.5922	0.0879122	1.687	0.0521116	0.95844	0.999847	RPGR
93.3915	-1.18542	1.29345	-0.916478	0.359416	0.999847	DYNLT3
1218.53	0.373111	0.904178	0.412653	0.679861	0.999847	CYBB
208.337	-1.05626	1.17169	-0.901477	0.367335	0.999847	TAB3
109.361	0.601579	1.15627	0.520276	0.602871	0.999847	GK
96.1013	0.131591	1.64532	0.0799788	0.936254	0.999847	TASL
37.8291	1.55276	2.27864	0.68144	0.495593	0.999847	HMGA1P1
468.798	0.349259	0.818437	0.426739	0.669569	0.999847	EEF1B2P3
97.1859	1.38969	1.35936	1.02232	0.306631	0.999847	POLA1
52.3622	0.895797	2.15406	0.415865	0.677509	0.999847	PDK3
351.398	-0.116188	0.74913	-0.155097	0.876745	0.999847	ZFX
565.585	-0.817173	0.709261	-1.15215	0.249261	0.999847	EIF2S3
200.01	-0.952719	1.13096	-0.842399	0.399565	0.999847	KLHL15
39.5122	3.363	2.16981	1.54991	0.121164	0.999847	APOO
3139.8	0.191144	0.698534	0.273635	0.784365	0.999847	SAT1
159.623	-1.04086	1.22552	-0.84932	0.395703	0.999847	ACOT9
177.72	0.293867	0.985053	0.298326	0.765454	0.999847	PRDX4
168.443	-1.28106	1.0787	-1.18759	0.234994	0.999847	FAM3C2P
89.1777	-0.48212	1.13927	-0.423182	0.672163	0.999847	SMS
45.6826	-3.05018	1.99102	-1.53197	0.125531	0.999847	MBTPS2
18.0906	-0.636132	3.05123	-0.208484	0.834851	0.999847	CNKSR2
207.864	-1.06236	0.799825	-1.32824	0.184099	0.999847	RPS6KA3
145.486	0.635543	1.43758	0.442093	0.658422	0.999847	EIF1AX
50.4513	-2.67447	1.68105	-1.59095	0.11162	0.999847	BCLAF3
318.951	0.470817	0.991214	0.47499	0.634794	0.999847	SH3KBP1
128.849	-1.10688	1.20767	-0.916542	0.359383	0.999847	PDHA1
69.9132	0.500488	1.68549	0.296939	0.766513	0.999847	PHKA2
70.9036	-0.346106	1.94418	-0.178022	0.858706	0.999847	SCML1
141.39	-1.34743	1.63844	-0.822391	0.410855	0.999847	REPS2
250.589	-0.183293	1.30047	-0.140944	0.887914	0.999847	RBBP7
150.494	-1.05157	1.50061	-0.700764	0.48345	0.999847	TXLNG
339.103	0.516228	0.868693	0.594258	0.552339	0.999847	SYAP1
29.7726	1.51873	2.32815	0.652334	0.514186	0.999847	CTPS2
81.5738	0.380112	1.66874	0.227784	0.819814	0.999847	AP1S2
103.056	0.952497	1.41433	0.673463	0.500653	0.999847	ZRSR2
29.2582	0.647614	2.30893	0.280482	0.779108	0.999847	CA5BP1
9.59843	0.874352	3.24766	0.269225	0.787756	0.999847	HNRNPDLP5
36.7567	-0.81082	2.23989	-0.361991	0.717359	0.999847	BMX
98.1796	-0.136232	1.62178	-0.0840012	0.933055	0.999847	PIGA
78.649	-1.34332	1.63554	-0.821332	0.411457	0.999847	MOSPD2
9.10009	1.27113	3.25052	0.391053	0.695758	0.999847	FANCB
38.4194	2.33445	2.0911	1.11637	0.264264	0.999847	GEMIN8
217.767	-0.4095	1.28777	-0.31799	0.750492	0.999847	OFD1
48.3252	0.703021	2.06711	0.340098	0.733783	0.999847	TRAPPC2
201.122	-0.15102	1.49124	-0.101272	0.919335	0.999847	RAB9A
8.11541	0.309436	3.25055	0.095195	0.92416	0.999847	TCEANC
16.2281	0.416183	2.99662	0.138884	0.889542	0.999847	GPX1P1
1767.88	0.327792	0.917309	0.35734	0.720837	0.999847	TMSB4X
67.7398	0.861937	1.9666	0.438287	0.661178	0.999847	TLR8
94.9046	-0.547081	1.69355	-0.323039	0.746666	0.999847	PRPS2
248.676	-0.820073	1.21648	-0.674138	0.500224	0.999847	MSL3
79.6096	-0.911657	1.36485	-0.667954	0.504163	0.999847	HCCS
14.224	-1.14081	2.77898	-0.410512	0.68143	0.999847	CLCN4
106.642	-0.895943	1.30868	-0.684618	0.493585	0.999847	WWC3
149.889	0.429543	0.927362	0.463188	0.64323	0.999847	TBL1X
23.4069	-1.91503	2.43373	-0.78687	0.431358	0.999847	PNPLA4
18.3214	-3.3287	2.48405	-1.34003	0.180235	0.999847	PUDP
50.4487	0.357944	1.9102	0.187385	0.851358	0.999847	LOC124900597
19.3687	1.63021	1.93722	0.841518	0.400058	0.999847	LOC124905332
217.797	0.248519	1.06956	0.232356	0.816262	0.999847	LOC124905331
11.713	-3.20658	3.22546	-0.994149	0.32015	0.999847	RPL23AP82
164.647	0.96248	0.884341	1.08836	0.276437	0.999847	ARSA
28.1981	-3.01857	2.34045	-1.28974	0.19714	0.999847	LOC102724608
128.137	1.3436	1.36419	0.984902	0.324672	0.999847	ODF3B
108.348	-0.596357	1.60755	-0.370972	0.710659	0.999847	TYMP
278.654	0.960597	0.81538	1.1781	0.238757	0.999847	NCAPH2
224.184	0.337782	1.20976	0.279215	0.78008	0.999847	LMF2
41.8038	-2.87271	1.73597	-1.65481	0.0979622	0.999847	ADM2
363.68	-0.498396	1.16703	-0.427063	0.669333	0.999847	SBF1
268.075	-0.0338156	0.87557	-0.0386213	0.969192	0.999847	PPP6R2
76.1441	0.351084	2.20727	0.159058	0.873623	0.999847	DENND6B
331.055	-0.0954937	0.901826	-0.105889	0.91567	0.999847	PLXNB2
134.101	-1.054	1.43235	-0.735854	0.461819	0.999847	HDAC10
263.538	0.701393	0.817862	0.857594	0.391117	0.999847	TUBGCP6
42.8071	0.607432	2.12566	0.285761	0.775061	0.999847	SELENOO-AS1
92.8696	1.86243	1.40363	1.32687	0.184553	0.999847	SELENOO
387.609	0.138842	0.737598	0.188235	0.850693	0.999847	TRABD
30.2508	-0.593439	2.32299	-0.255463	0.798366	0.999847	MLC1
507.564	-0.0313185	0.744538	-0.0420643	0.966447	0.999847	PIM3
131.865	0.360395	0.982414	0.366846	0.713734	0.999847	CRELD2
45.7516	-1.76558	1.79855	-0.981672	0.326261	0.999847	ALG12
90.7142	0.457865	1.89427	0.24171	0.809005	0.999847	ZBED4
239.946	0.277707	1.24909	0.222327	0.824059	0.999847	BRD1
26.4601	-1.83442	2.19225	-0.836775	0.402719	0.999847	LOC124905141
18.7549	-1.80765	2.87536	-0.628669	0.529566	0.999847	LOC105369161
135.816	-1.12584	1.04294	-1.07949	0.280371	0.999847	TBC1D22A
33.164	-1.4385	2.24906	-0.639602	0.522432	0.999847	LOC105373077
268.126	0.542289	1.47056	0.368763	0.712304	0.999847	CERK
141.014	-0.726787	0.888429	-0.81806	0.413323	0.999847	GRAMD4
49.6534	-0.487761	2.04133	-0.238943	0.81115	0.999847	TRMU
49.9451	0.582898	1.79732	0.324316	0.745699	0.999847	TTC38
15.6078	1.31658	3.00484	0.438152	0.661276	0.999847	CDPF1
119.287	0.232384	1.40209	0.165741	0.868361	0.999847	PPARA
16.421	1.60689	3.04029	0.528532	0.59713	0.999847	LOC105373071
132.013	-1.53568	1.25007	-1.22847	0.21927	0.999847	ATXN10
157.48	0.167234	1.21994	0.137084	0.890965	0.999847	FAM118A
90.0381	-0.143119	1.37505	-0.104082	0.917104	0.999847	KIAA0930
442.805	-1.21329	0.906185	-1.3389	0.180604	0.999847	NUP50
20.8388	-1.50114	2.82481	-0.531413	0.595133	0.999847	RTL6
180.598	0.23908	1.41331	0.169163	0.865668	0.999847	PARVG
91.3556	0.150339	1.32668	0.11332	0.909777	0.999847	PARVB
53.4986	-1.21446	1.9837	-0.612217	0.540394	0.999847	SAMM50
43.9806	-0.569729	1.56799	-0.36335	0.716343	0.999847	TTLL12
520.134	0.134192	1.17412	0.114291	0.909007	0.999847	TSPO
27.7967	2.57168	2.0514	1.25362	0.209979	0.999847	BIK
207.126	1.60592	1.01526	1.58178	0.1137	0.999847	PACSIN2
492.456	-0.521171	0.836221	-0.623245	0.533123	0.999847	ARFGAP3
110.987	-0.274668	1.50189	-0.182882	0.854891	0.999847	RPL5P34
97.1736	-1.01941	1.31188	-0.777063	0.437122	0.999847	CYB5R3
491.141	0.527913	0.832	0.634511	0.525747	0.999847	POLDIP3
51.8247	3.12666	2.01262	1.55353	0.120297	0.999847	RRP7BP
164.439	-0.724256	0.945881	-0.765695	0.443858	0.999847	RRP7A
181.44	-1.22614	1.29457	-0.947137	0.343569	0.999847	NFAM1
34.489	-2.17617	1.97269	-1.10315	0.269962	0.999847	NAGA
88.2407	0.730136	1.9221	0.379864	0.704046	0.999847	TNFRSF13C
39.0527	0.871715	1.99353	0.437273	0.661913	0.999847	LOC124905125
717.935	-0.520705	1.14292	-0.455593	0.648683	0.999847	SREBF2
18.3531	-0.58978	2.94992	-0.199931	0.841535	0.999847	CCDC134
129.37	2.28628	1.51197	1.51213	0.130502	0.999847	C22orf46
40.8962	-0.552165	1.84461	-0.29934	0.764681	0.999847	LOC107985567
195.906	-0.349069	1.17306	-0.297572	0.76603	0.999847	SNU13
1026.89	0.306324	0.629397	0.486694	0.626475	0.999847	XRCC6
105.643	-1.48715	1.1833	-1.25678	0.208834	0.999847	DESI1
57.4021	-0.116359	1.76766	-0.0658267	0.947516	0.999847	PMM1
280.88	0.524098	0.859389	0.60985	0.541961	0.999847	ACO2
143.007	0.0827148	0.885612	0.0933985	0.925587	0.999847	PHF5A
144.376	0.737992	1.58714	0.464983	0.641944	0.999847	TOB2
52.4033	-1.03784	2.08111	-0.498696	0.617994	0.999847	TEF
185.334	0.683123	1.06974	0.638588	0.523091	0.999847	ZC3H7B
269.988	-0.820567	1.12777	-0.727604	0.466856	0.999847	RANGAP1
104.273	-2.72327	1.47746	-1.84322	0.0652971	0.999847	L3MBTL2
803.809	-0.351614	0.676516	-0.519743	0.603243	0.999847	EP300
145.327	0.502833	1.31444	0.382545	0.702057	0.999847	RBX1
37.8949	-1.0331	1.84843	-0.558905	0.576226	0.999847	XPNPEP3
562.965	0.383605	0.682369	0.562167	0.574002	0.999847	ST13
76.5675	-0.376699	1.99071	-0.189229	0.849914	0.999847	SLC25A17
288.338	0.524049	0.869952	0.602388	0.546916	0.999847	MRTFA
145.234	1.0553	1.31324	0.803586	0.421636	0.999847	SGSM3
56.7196	-1.66766	1.7566	-0.94937	0.342432	0.999847	ADSL
275.034	-0.660849	0.981275	-0.67346	0.500655	0.999847	TNRC6B
140.926	-0.155936	1.53592	-0.101526	0.919133	0.999847	RPS19BP1
4656.04	-0.0473037	0.676313	-0.0699435	0.944239	0.999847	ATF4
132.031	-1.46262	1.5875	-0.921339	0.356874	0.999847	MIEF1
35.6356	-2.60653	2.15524	-1.20939	0.226511	0.999847	MGAT3
47.696	0.300014	1.78707	0.16788	0.866678	0.999847	TAB1
9.57404	1.57002	3.25117	0.48291	0.62916	0.999847	SNORD139
6491.23	0.0596285	0.615251	0.0969174	0.922792	0.999847	RPL3
278.164	0.364705	0.899477	0.405463	0.685137	0.999847	CBX7
15.3909	-1.0216	2.85648	-0.357645	0.720609	0.999847	APOBEC3H
69.7235	-0.607372	1.6974	-0.357824	0.720475	0.999847	APOBEC3G
21.8116	-2.30931	2.7682	-0.834229	0.404152	0.999847	APOBEC3F
18.6603	-1.90279	2.50819	-0.75863	0.448074	0.999847	APOBEC3D
122.177	-0.523484	1.25849	-0.415963	0.677437	0.999847	APOBEC3C
32.1258	-2.94987	1.8232	-1.61797	0.10567	0.999847	APOBEC3B
308.903	-0.56666	0.995282	-0.569346	0.569122	0.999847	CBX6
235.585	-0.521211	1.15811	-0.450052	0.652673	0.999847	SUN2
1170.17	0.0951745	0.91298	0.104246	0.916974	0.999847	GTPBP1
372.792	-0.457269	0.750393	-0.609373	0.542277	0.999847	JOSD1
84.7804	0.129597	1.64318	0.0788699	0.937136	0.999847	TOMM22
29.7346	-0.652819	2.06687	-0.315848	0.752118	0.999847	CBY1
1822.19	-0.596911	0.630609	-0.946563	0.343861	0.999847	DDX17
46.0955	-0.303713	2.03733	-0.149075	0.881495	0.999847	KDELR3
5.42122	1.15089	3.26569	0.352419	0.724524	0.999847	CSNK1E
177.807	0.704633	0.917632	0.767882	0.442557	0.999847	TMEM184B
536.951	0.490082	1.24925	0.392303	0.694835	0.999847	MAFF
42.699	-0.594495	2.10831	-0.281977	0.777961	0.999847	PLA2G6
41.1235	0.249662	1.88027	0.13278	0.894367	0.999847	PICK1
53.5461	-1.50281	1.71608	-0.875725	0.38118	0.999847	POLR2F
33.8296	-1.55741	2.53563	-0.614211	0.539076	0.999847	C22orf23
76.3112	0.164597	1.68475	0.0976978	0.922172	0.999847	MICALL1
859.877	-0.322655	0.668875	-0.482385	0.629533	0.999847	EIF3L
48.1351	0.425901	1.82743	0.23306	0.815715	0.999847	ANKRD54
264.97	0.421932	2.70597	0.155926	0.876091	0.999847	H1-0
87.5097	0.466322	1.4926	0.312422	0.75472	0.999847	TRIOBP
104.001	2.79709	1.29294	2.16336	0.0305133	0.999847	NOL12
385.998	0.313189	0.842935	0.371546	0.710231	0.999847	LGALS1
49.4959	1.49003	1.78814	0.833285	0.404684	0.999847	SH3BP1
186.387	0.847635	0.989984	0.85621	0.391881	0.999847	GGA1
111.216	-1.13761	1.28445	-0.885674	0.375793	0.999847	MFNG
902.086	1.01475	0.992262	1.02266	0.306466	0.999847	CYTH4
872.239	0.249856	0.909247	0.274795	0.783474	0.999847	RAC2
33.8078	-0.447996	2.35279	-0.19041	0.848988	0.999847	C1QTNF6
78.6405	-0.379818	2.0844	-0.182219	0.855411	0.999847	IL2RB
65.1058	-1.17953	1.95085	-0.604624	0.545429	0.999847	MPST
435.689	-0.288831	1.1878	-0.243165	0.807878	0.999847	CSF2RB
27.163	-1.75358	2.68942	-0.652028	0.514383	0.999847	IFT27
614.925	-0.496173	0.656886	-0.755341	0.450044	0.999847	EIF3D
104.438	0.588901	1.57658	0.373531	0.708753	0.999847	TXN2
1993.48	-0.110797	0.643381	-0.172211	0.863272	0.999847	MYH9
221.058	1.15482	0.961011	1.20167	0.22949	0.999847	APOL1
173.76	-0.135676	1.25667	-0.107964	0.914024	0.999847	APOL2
156.472	-0.695316	1.85366	-0.375103	0.707584	0.999847	APOL3
303.255	-1.51746	1.23019	-1.23352	0.217384	0.999847	APOL6
177.964	1.00778	1.2229	0.824095	0.409886	0.999847	MCM5
1255.35	-1.36698	2.25754	-0.605515	0.544837	0.999847	HMOX1
537.358	-0.342188	1.26055	-0.271459	0.786038	0.999847	TOM1
93.907	0.405322	1.64076	0.247032	0.804883	0.999847	HMGXB4
10.9333	-0.713525	3.24661	-0.219776	0.826046	0.999847	TIMP3
548.648	-0.126268	0.867261	-0.145594	0.884242	0.999847	FBXO7
260.963	-0.496326	1.13675	-0.436617	0.662389	0.999847	RTCB
15.8634	0.917859	1.90663	0.481403	0.63023	0.999847	RPS17P16
339.001	-0.826541	1.18125	-0.699719	0.484103	0.999847	YWHAH
75.736	1.105	1.48005	0.746597	0.455307	0.999847	DEPDC5
238.988	1.93573	1.20631	1.60467	0.108566	0.999847	PISD
95.5085	0.967483	1.3402	0.721896	0.470359	0.999847	SFI1
90.6021	-0.625501	1.60191	-0.390471	0.696188	0.999847	EIF4ENIF1
251.478	-0.618182	0.941469	-0.656615	0.511429	0.999847	DRG1
74.5997	1.44809	1.48499	0.97515	0.329486	0.999847	PATZ1
208.177	0.0189203	0.934347	0.0202498	0.983844	0.999847	PIK3IP1
127.632	-0.506134	1.2634	-0.400611	0.688706	0.999847	RNF185
76.3642	0.995226	1.92013	0.518312	0.604241	0.999847	SELENOM
20.9913	-0.911956	2.84396	-0.320664	0.748465	0.999847	SMTN
578.14	0.00546019	0.810004	0.00674094	0.994622	0.999847	TUG1
83.3732	1.43214	1.64693	0.869578	0.384531	0.999847	MORC2
34.5674	-0.405083	2.20898	-0.18338	0.8545	0.999847	TCN2
140.185	0.176782	0.868195	0.20362	0.83865	0.999847	PES1
36.0665	-1.32123	2.20193	-0.600033	0.548484	0.999847	MTFP1
18.2437	-2.74688	2.20986	-1.24301	0.213864	0.999847	SEC14L2
8.28896	1.87734	3.25791	0.576241	0.564452	0.999847	CCDC157
1105.14	0.259791	0.674519	0.38515	0.700126	0.999847	SF3A1
55.7641	-0.14047	1.51761	-0.0925601	0.926253	0.999847	TBC1D10A
239.591	0.886652	1.30709	0.678342	0.497555	0.999847	OSM
728.603	0.0908528	1.13065	0.0803547	0.935955	0.999847	MTMR3
183.028	0.923455	0.918552	1.00534	0.314734	0.999847	ASCC2
151.681	0.568495	1.26161	0.450612	0.652269	0.999847	UQCR10
38.5152	-0.251506	2.43041	-0.103483	0.91758	0.999847	NF2
105.769	0.454314	1.09463	0.415037	0.678115	0.999847	NIPSNAP1
90.917	-1.52793	1.32533	-1.15287	0.248965	0.999847	THOC5
192.571	-0.0314918	0.881086	-0.035742	0.971488	0.999847	AP1B1
1023.44	0.259754	0.79875	0.325201	0.745029	0.999847	EWSR1
77.2155	2.04061	1.66058	1.22886	0.219126	0.999847	RHBDD3
18.2825	-0.634954	2.92832	-0.216832	0.828339	0.999847	LOC107985549
1734.88	0.207594	0.596826	0.347829	0.727969	0.999847	XBP1
213.09	-0.858326	0.793735	-1.08138	0.27953	0.999847	CCDC117
79.4402	-1.28918	1.42314	-0.905871	0.365004	0.999847	HSCB
17.9724	0.373266	2.58605	0.144338	0.885233	0.999847	CHEK2
15.0189	0.256471	3.08674	0.083088	0.933782	0.999847	TTC28
27.8024	-0.802991	2.59985	-0.30886	0.757428	0.999847	TTC28-AS1
233.313	-0.270541	1.1591	-0.233406	0.815446	0.999847	PITPNB
4.77834	0.515493	3.26742	0.157767	0.87464	0.999847	MN1
274.79	0.764085	1.10658	0.690495	0.489883	0.999847	MIAT
68.1381	1.54869	1.77596	0.872029	0.383193	0.999847	TPST2
299.543	-0.192438	0.771763	-0.249349	0.803091	0.999847	TFIP11
70.0047	1.63825	2.25558	0.72631	0.467649	0.999847	SRRD
166.816	1.05964	1.05205	1.00722	0.31383	0.999847	HPS4
15.5855	-0.966205	3.02715	-0.31918	0.74959	0.999847	GRK3
52.0534	-2.13727	2.27575	-0.93915	0.347654	0.999847	CRYBB2P1
70.031	-1.20351	1.7913	-0.671864	0.50167	0.999847	LRP5L
95.2536	1.58288	1.67284	0.946222	0.344035	0.999847	GGT1
152.318	-0.256323	1.0647	-0.240746	0.809752	0.999847	SNRPD3
406.294	-0.43601	0.866107	-0.503414	0.614674	0.999847	GUCD1
45.2384	2.42711	2.24567	1.0808	0.279787	0.999847	UPB1
10.0446	-0.141754	3.24633	-0.043666	0.965171	0.999847	ADORA2A-AS1
31.7554	-1.06114	2.52079	-0.420956	0.673787	0.999847	SPECC1L
22.9024	-1.97288	2.39269	-0.824545	0.40963	0.999847	ZNF70
207.807	-0.713606	1.29542	-0.55087	0.581723	0.999847	RGL4
14.7116	-2.28695	3.11103	-0.73511	0.462272	0.999847	ASLP1
218.283	-0.349683	1.18731	-0.294517	0.768363	0.999847	GUSBP11
10.5099	-1.03146	3.00467	-0.343286	0.731383	0.999847	FBXW4P1
141.731	0.690736	1.26417	0.546393	0.584796	0.999847	BCR
56.3161	-1.28597	1.96933	-0.653	0.513756	0.999847	TOP3B
156.216	0.939597	1.118	0.840424	0.400671	0.999847	PPM1F
492.47	-0.0438017	0.695277	-0.062999	0.949767	0.999847	MAPK1
94.0512	1.34817	1.31938	1.02182	0.306865	0.999847	PPIL2
17.6128	-2.59114	2.90039	-0.893378	0.371655	0.999847	YDJC
491.744	0.265554	0.671059	0.395724	0.692308	0.999847	UBE2L3
38.0014	0.578323	2.17918	0.265385	0.790713	0.999847	PI4KAP2
37.8301	0.101103	2.46151	0.0410736	0.967237	0.999847	HIC2
60.7191	-1.71705	1.74232	-0.985495	0.324381	0.999847	THAP7
92.5452	1.02351	1.51501	0.675578	0.499308	0.999847	LZTR1
470.291	-0.0335866	0.740891	-0.0453328	0.963842	0.999847	CRKL
70.9634	-0.133951	1.41131	-0.0949125	0.924384	0.999847	SNAP29
318.592	0.103581	0.713703	0.145131	0.884607	0.999847	PI4KA
453.379	0.313739	0.728003	0.430958	0.666499	0.999847	MED15
40.6139	2.75147	2.09175	1.31539	0.18838	0.999847	KLHL22
16.1537	-1.65883	3.03088	-0.547311	0.584165	0.999847	ZNF74
29.7446	-2.28804	2.26079	-1.01205	0.311512	0.999847	DGCR6L
34.0776	-1.03578	2.53354	-0.408828	0.682666	0.999847	ZDHHC8
113.857	1.94176	1.23097	1.57742	0.114699	0.999847	RANBP1
93.3009	-0.644273	1.60305	-0.401905	0.687754	0.999847	TRMT2A
79.5354	-0.752903	1.63882	-0.459416	0.645935	0.999847	DGCR8
42.3744	-2.13745	2.05831	-1.03845	0.299061	0.999847	TANGO2
33.3851	-1.18572	2.19693	-0.539717	0.589392	0.999847	COMT
38.893	-1.83982	1.81561	-1.01334	0.310898	0.999847	TXNRD2
45.972	-0.540119	1.5129	-0.357009	0.721085	0.999847	RTL10
37.6194	0.392462	1.93392	0.202936	0.839185	0.999847	RPL7AP70
228.371	-0.908729	0.964797	-0.941887	0.346251	0.999847	UFD1
111.761	0.768907	1.57445	0.488365	0.625292	0.999847	C22orf39
29.231	0.182163	2.09417	0.0869857	0.930683	0.999847	MRPL40
122.125	-0.725751	1.26151	-0.575304	0.565085	0.999847	HIRA
62.5981	-0.680185	1.76953	-0.384388	0.700691	0.999847	CLTCL1
18.1014	-1.79766	2.87651	-0.624945	0.532007	0.999847	SLC25A1
103.334	-0.273651	1.30179	-0.210212	0.833502	0.999847	ESS2
164.372	0.10748	1.2799	0.0839754	0.933076	0.999847	DGCR2
85.3028	0.536835	1.4149	0.379415	0.704379	0.999847	PI4KAP1
38.2151	3.95603	2.42962	1.62825	0.103472	0.999847	USP18
125.202	-1.22747	1.23661	-0.992616	0.320897	0.999847	PEX26
115.806	0.108679	1.58237	0.0686809	0.945244	0.999847	MICAL3
79.7202	1.52059	1.65062	0.921228	0.356931	0.999847	LINC00528
242.015	0.443407	0.887998	0.499334	0.617544	0.999847	BID
170.9	0.308358	1.53276	0.201178	0.840559	0.999847	BCL2L13
366.075	-0.381641	1.16662	-0.327133	0.743568	0.999847	ATP6V1E1
20.6354	-0.541802	2.82472	-0.191808	0.847893	0.999847	CECR2
272.182	0.199213	0.834662	0.238675	0.811357	0.999847	ADA2
35.1135	-0.142049	2.18471	-0.0650194	0.948159	0.999847	HDHD5
136.131	-0.167988	0.875569	-0.191862	0.84785	0.999847	IL17RA
32.5284	-1.11523	2.51041	-0.444243	0.656867	0.999847	CECR7
152.654	1.68969	1.2089	1.39771	0.1622	0.999847	PRMT2
155.344	-0.470702	0.917512	-0.51302	0.607937	0.999847	DIP2A
124.328	-0.549398	1.24259	-0.442139	0.658389	0.999847	PCNT
18.5732	-0.527379	2.88377	-0.182878	0.854894	0.999847	YBEY
345.363	0.107015	0.824786	0.129748	0.896766	0.999847	MCM3AP
33.8683	0.733564	1.92046	0.381974	0.702481	0.999847	PCBP3
10.7427	-0.903973	3.2479	-0.278326	0.780762	0.999847	LINC00205
142.774	-0.0466279	1.21271	-0.0384492	0.96933	0.999847	POFUT2
59.4271	1.51047	1.88915	0.799552	0.42397	0.999847	ADARB1
10.9839	0.157284	3.24424	0.0484811	0.961333	0.999847	SLX9
1217.55	0.509872	1.23379	0.413258	0.679418	0.999847	ITGB2
498.289	0.323722	0.72472	0.446685	0.655103	0.999847	PTTG1IP
219.874	-0.505514	1.30529	-0.38728	0.698549	0.999847	SUMO3
187.348	0.187226	0.978575	0.191325	0.848271	0.999847	UBE2G2
32.5288	2.84162	2.23893	1.26918	0.204375	0.999847	TRPM2
132.679	1.03844	0.854647	1.21505	0.224346	0.999847	CFAP410
306.526	-0.61974	1.17971	-0.525332	0.599352	0.999847	PFKL
13.9825	1.58151	3.09873	0.510374	0.609789	0.999847	ICOSLG
10.9354	-0.0627927	3.24455	-0.0193533	0.984559	0.999847	PWP2
227.467	-0.365514	1.46996	-0.248656	0.803627	0.999847	TRAPPC10
74.0544	0.353138	1.70114	0.20759	0.835549	0.999847	AGPAT3
126.75	-1.2919	1.49526	-0.863992	0.387592	0.999847	RRP1
110.582	0.238085	1.12695	0.211264	0.832681	0.999847	CSTB
375.215	-0.213903	0.700443	-0.305382	0.760075	0.999847	PDXK
114.051	0.50431	0.987681	0.5106	0.609631	0.999847	RRP1B
12.6111	-0.30903	3.22235	-0.095902	0.923598	0.999847	LINC01679
73.1036	-0.773651	1.70281	-0.454337	0.649586	0.999847	PKNOX1
72.4398	0.834758	1.95755	0.426431	0.669794	0.999847	NDUFV3
18.9188	2.37188	2.92636	0.810522	0.41764	0.999847	LOC107987299
46.6497	1.51763	2.33317	0.650459	0.515396	0.999847	SLC37A1
23.6976	-1.8666	2.47704	-0.75356	0.451113	0.999847	UBASH3A
136.844	-0.0210539	1.00751	-0.020897	0.983328	0.999847	ABCG1
264.058	-0.915835	1.62553	-0.563408	0.573157	0.999847	ZBTB21
68.0146	-0.246832	1.76061	-0.140197	0.888504	0.999847	PRDM15
680.432	0.830563	0.962157	0.863229	0.388011	0.999847	MX1
270.473	1.21888	0.931983	1.30783	0.190931	0.999847	MX2
26.0536	1.85903	2.29883	0.808685	0.418696	0.999847	GET1
12.9616	1.31091	3.20179	0.40943	0.682224	0.999847	LOC124905074
600.143	0.11932	0.875671	0.136262	0.891614	0.999847	HMGN1
208.164	-1.49461	0.985163	-1.51712	0.129236	0.999847	BRWD1
63.135	-0.759977	1.4351	-0.529564	0.596414	0.999847	PSMG1
715.346	0.471067	1.35368	0.34799	0.727847	0.999847	ETS2
131.818	0.868613	1.68202	0.516411	0.605568	0.999847	KCNJ15
528.072	-0.19457	1.12407	-0.173094	0.862577	0.999847	DYRK1A
128.519	0.167714	1.34597	0.124605	0.900836	0.999847	VPS26C
328.914	0.606824	0.826695	0.734037	0.462926	0.999847	TTC3
9.96329	0.251936	3.24622	0.0776089	0.938139	0.999847	PIGP
399.015	-1.00227	1.10976	-0.903138	0.366453	0.999847	MORC3
108.729	-2.01137	1.56803	-1.28274	0.199582	0.999847	DOP1B
23.8193	-1.49869	2.3591	-0.635279	0.525247	0.999847	MEMO1P1
10.1733	0.596305	3.24587	0.183712	0.854239	0.999847	CBR1
46.9438	-2.81853	1.81165	-1.55578	0.119761	0.999847	SETD4
65.8975	1.2502	1.99749	0.625883	0.531392	0.999847	LOC112267915
30.517	-2.31781	1.9581	-1.18371	0.23653	0.999847	LOC124905014
475.365	-0.276049	0.664111	-0.415667	0.677654	0.999847	RUNX1
40.4593	-3.08962	2.33998	-1.32036	0.186714	0.999847	RCAN1
149.779	-1.01012	1.47634	-0.684207	0.493844	0.999847	SLC5A3
40.98	-2.50427	2.10094	-1.19198	0.23327	0.999847	MRPS6
208.61	0.31502	0.794403	0.396549	0.6917	0.999847	ATP5PO
130.109	0.218366	1.9082	0.114436	0.908892	0.999847	ITSN1
50.7732	-0.715508	1.77068	-0.404086	0.68615	0.999847	CRYZL1
77.0313	-0.562841	1.40097	-0.40175	0.687868	0.999847	DONSON
2541.41	0.0217881	0.564328	0.0386088	0.969202	0.999847	SON
622.871	0.238387	0.712868	0.334406	0.738073	0.999847	IFNAR1
178.621	0.915171	1.24066	0.737649	0.460728	0.999847	IL10RB
227.03	-0.982604	1.15867	-0.848043	0.396414	0.999847	IFNAR2
83.6934	2.46984	1.61628	1.52811	0.126486	0.999847	LOC124905010
22.7623	2.86359	2.4576	1.1652	0.243939	0.999847	PAXBP1-AS1
196.6	0.201985	1.29139	0.156409	0.875711	0.999847	SYNJ1
38.6464	-1.03253	2.23117	-0.462774	0.643526	0.999847	CFAP298
60.1692	-3.39632	1.54007	-2.20529	0.0274335	0.999847	URB1
26.5377	0.30133	2.37447	0.126904	0.899016	0.999847	MIS18A
174.439	-0.108174	1.2474	-0.0867195	0.930894	0.999847	SCAF4
194.148	-0.795283	1.34939	-0.589366	0.555616	0.999847	SOD1
48.8272	-0.78623	1.76144	-0.446356	0.65534	0.999847	TIAM1
682.523	-1.07926	1.19433	-0.903655	0.366179	0.999847	BACH1
20.3702	0.094315	2.81357	0.0335214	0.973259	0.999847	N6AMT1
463.661	-0.0996982	0.923175	-0.107995	0.914	0.999847	APP
112.96	-0.432208	1.5594	-0.277163	0.781655	0.999847	GABPA
75.7231	-1.51975	1.3014	-1.16778	0.242895	0.999847	ATP5PF
89.9383	-0.146907	1.90578	-0.0770852	0.938556	0.999847	MRPL39
457.808	-2.11122	2.77509	-0.760776	0.446791	0.999847	MIR155HG
16.981	0.729388	2.42089	0.30129	0.763194	0.999847	RPL13AP7
345.86	-0.315415	0.755126	-0.417699	0.676167	0.999847	PPIAP22
212.184	-0.20034	1.27148	-0.157564	0.8748	0.999847	C21orf91
255.405	-0.341298	1.03555	-0.32958	0.741717	0.999847	USP25
170.045	0.5622	0.966018	0.581977	0.560582	0.999847	NRIP1
1127.8	1.02837	0.824358	1.24748	0.212222	0.999847	SAMSN1
396.335	-1.01581	0.915408	-1.10968	0.267136	0.999847	HSPA13
18.8096	0.773895	2.61744	0.295669	0.767483	0.999847	ANKRD20A11P
28.8745	0.396714	2.38266	0.1665	0.867763	0.999847	LOC110091776
161.189	0.828117	1.60401	0.516278	0.60566	0.999847	CYP4F29P
16.4054	-3.24438	2.98454	-1.08706	0.27701	0.999847	RNA45SN2
603.439	0.962202	1.21646	0.790984	0.428953	0.999847	LOC102724428
157.839	0.893338	1.26266	0.707504	0.479253	0.999847	RGS19
35.0991	0.477508	2.04459	0.233547	0.815336	0.999847	TCEA2
298.746	-0.11743	0.853872	-0.137526	0.890615	0.999847	PRPF6
63.1032	0.0133379	1.74758	0.00763225	0.99391	0.999847	ZNF512B
66.8404	0.099287	1.78172	0.0557253	0.955561	0.999847	UCKL1-AS1
134.989	0.21168	0.99152	0.21349	0.830945	0.999847	UCKL1
489.622	-0.258662	1.12888	-0.229131	0.818767	0.999847	DNAJC5
609.362	-0.026121	0.928424	-0.0281348	0.977555	0.999847	TPD52L2
131.64	-0.0895298	1.23183	-0.0726801	0.942061	0.999847	SLC2A4RG
138.013	-0.229571	1.39536	-0.164524	0.869318	0.999847	LIME1
135.005	0.874497	1.07128	0.816312	0.414322	0.999847	ZGPAT
66.5651	0.466222	1.48184	0.314624	0.753047	0.999847	ARFRP1
40.5216	2.66014	2.20139	1.20839	0.226896	0.999847	MHENCR
142.87	0.538873	1.01668	0.53003	0.596091	0.999847	GMEB2
169.898	0.888243	1.25172	0.709619	0.47794	0.999847	HELZ2
191.842	-0.915157	1.23017	-0.743931	0.456919	0.999847	PPDPF
268.372	1.37275	0.898273	1.52821	0.126461	0.999847	ARFGAP1
201.181	-0.495006	1.72891	-0.286311	0.77464	0.999847	YTHDF1
305.164	-0.614488	0.781363	-0.78643	0.431615	0.999847	SLC17A9
165.986	-0.279418	1.33485	-0.209326	0.834194	0.999847	GID8
311.671	1.08306	1.23489	0.877054	0.380458	0.999847	DIDO1
34.3108	-2.00341	1.9676	-1.0182	0.308583	0.999847	TCFL5
352.643	0.954546	0.717669	1.33007	0.183497	0.999847	OGFR
33.7913	1.1486	1.99656	0.575291	0.565094	0.999847	MRGBP
18.6748	-2.41899	2.87515	-0.841343	0.400156	0.999847	SLCO4A1-AS2
110.992	-0.0250826	1.31617	-0.0190573	0.984795	0.999847	SLCO4A1
25.2785	-0.880715	2.3558	-0.373849	0.708517	0.999847	CABLES2
466.141	0.358174	0.707972	0.505916	0.612915	0.999847	RPS21
71.9357	1.82641	1.92402	0.94927	0.342483	0.999847	LAMA5
286.768	-0.22979	1.15506	-0.198943	0.842307	0.999847	ADRM1
222.439	0.40758	1.1805	0.345259	0.729899	0.999847	OSBPL2
88.6663	-0.728482	1.31646	-0.553365	0.580013	0.999847	MTG2
119.135	-0.279563	1.54523	-0.18092	0.85643	0.999847	SS18L1
458.023	-0.0191184	0.796589	-0.0240003	0.980852	0.999847	PSMA7
101.673	0.511198	1.63564	0.312537	0.754632	0.999847	LSM14B
105.863	-1.13261	1.30552	-0.867553	0.385639	0.999847	PPP1R3D
36.0944	-0.956198	2.19612	-0.435404	0.66327	0.999847	FAM217B
96.0713	0.162114	1.87779	0.0863324	0.931202	0.999847	PRELID3B
417.389	-0.479721	0.952953	-0.503404	0.61468	0.999847	CTSZ
109.78	-0.431827	1.25974	-0.342792	0.731755	0.999847	NELFCD
2743.79	0.298278	0.57301	0.520547	0.602683	0.999847	GNAS
216.431	-0.269945	0.879643	-0.306881	0.758934	0.999847	STX16
139.137	-1.72227	1.52338	-1.13056	0.258241	0.999847	VAPB
176.03	-1.0021	1.21162	-0.827068	0.408198	0.999847	RAB22A
40.3605	2.22049	1.97692	1.12321	0.26135	0.999847	PPP4R1L
212.694	0.190114	1.56564	0.121429	0.903351	0.999847	PMEPA1
420.692	1.35505	0.892998	1.51742	0.129161	0.999847	ZBP1
251.466	0.361973	1.52166	0.23788	0.811974	0.999847	RBM38
55.4734	-2.49872	2.03046	-1.23062	0.218466	0.999847	RBM38-AS1
19.9362	1.33121	2.87366	0.463245	0.643189	0.999847	LOC124904938
101.811	-1.40871	1.34928	-1.04404	0.296465	0.999847	RAE1
238.135	0.175236	0.985913	0.177739	0.858928	0.999847	RTF2
14.3641	0.815193	2.79877	0.291268	0.770846	0.999847	CASS4
100.627	-0.759685	1.06235	-0.715098	0.474549	0.999847	CSTF1
77.1882	-2.693	1.91313	-1.40764	0.159239	0.999847	AURKA
47.32	-1.52471	1.64731	-0.925576	0.354667	0.999847	FAM210B
151.893	-0.185826	0.997915	-0.186214	0.852277	0.999847	RPL12P4
46.4699	0.952057	2.05274	0.463799	0.642792	0.999847	PFDN4
123.554	-0.467598	1.58461	-0.295087	0.767928	0.999847	ZNF217
34.5132	0.352139	2.38364	0.147732	0.882554	0.999847	ATP9A
142.076	-0.116598	1.31915	-0.0883889	0.929568	0.999847	NFATC2
216.886	0.473524	0.834307	0.567566	0.57033	0.999847	DPM1
546.575	-0.528124	0.662347	-0.797352	0.425246	0.999847	ADNP
76.4382	1.03414	1.70526	0.606441	0.544222	0.999847	RIPOR3
465.913	0.368297	0.828582	0.44449	0.656688	0.999847	PTPN1
69.4204	-0.928601	1.90445	-0.487595	0.625837	0.999847	PELATON
406.455	0.233558	0.911396	0.256264	0.797747	0.999847	CEBPB
24.3894	-1.30936	2.10236	-0.622806	0.533412	0.999847	PEDS1
9.26891	-0.200104	3.24814	-0.0616059	0.950877	0.999847	UBE2V1
26.1054	-1.76423	1.99659	-0.883618	0.376902	0.999847	SNAI1
394.038	-0.865572	1.12645	-0.768406	0.442246	0.999847	RNF114
115.18	-1.32734	1.34637	-0.985863	0.3242	0.999847	SPATA2
279.308	0.145426	0.849885	0.171112	0.864136	0.999847	SLC9A8
732.052	-0.395149	0.760462	-0.519617	0.60333	0.999847	B4GALT5
509.886	-0.20407	0.706789	-0.288728	0.77279	0.999847	ZFAS1
361.148	-0.175827	0.723605	-0.242987	0.808015	0.999847	ZNFX1
306.742	-0.773621	0.844838	-0.915703	0.359823	0.999847	DDX27
18.7275	-2.40343	2.03884	-1.17882	0.238471	0.999847	ARPC3P1
566.591	-0.136786	0.703683	-0.194386	0.845874	0.999847	STAU1
171.341	-0.670204	1.25466	-0.534171	0.593223	0.999847	CSE1L
341.338	-0.130873	1.23316	-0.106128	0.915481	0.999847	ARFGEF2
962.799	-0.475094	1.04686	-0.453826	0.649954	0.999847	PREX1
16.485	2.74762	2.93995	0.93458	0.350005	0.999847	LINC00494
342.834	1.148	1.42777	0.804052	0.421367	0.999847	SULF2
707.206	-0.242736	0.868315	-0.279548	0.779824	0.999847	NCOA3
229.135	-0.754456	1.02061	-0.739224	0.459771	0.999847	ZMYND8
25.0851	2.0556	2.37382	0.865946	0.38652	0.999847	EYA2
89.5341	-0.499098	1.64088	-0.304164	0.761003	0.999847	TP53RK
189.967	-0.595291	1.27363	-0.467396	0.640216	0.999847	ELMO2
211.198	-0.0306628	1.24645	-0.0246	0.980374	0.999847	SLC35C2
57.4678	0.787472	1.78512	0.44113	0.659119	0.999847	CD40
110.822	-1.59106	1.27996	-1.24305	0.213848	0.999847	NCOA5
703.675	-0.602785	1.18976	-0.506642	0.612406	0.999847	MMP9
252.348	-0.199138	0.767965	-0.259307	0.795399	0.999847	ZNF335
233.557	-0.691295	1.20704	-0.572717	0.566836	0.999847	PCIF1
359.43	-0.145079	0.982491	-0.147665	0.882607	0.999847	CTSA
38.6605	0.234878	1.94472	0.120777	0.903867	0.999847	ZSWIM1
14.6859	-0.647845	3.06913	-0.211084	0.832821	0.999847	ZSWIM3
20.744	-0.931944	2.46437	-0.378167	0.705307	0.999847	ACOT8
34.935	-1.15197	2.22891	-0.516829	0.605276	0.999847	UBE2C
182.153	0.838929	1.03128	0.813481	0.415942	0.999847	DNTTIP1
185.197	-0.0224749	0.941646	-0.0238677	0.980958	0.999847	PIGT
162.446	-0.586807	0.931004	-0.630295	0.528502	0.999847	SYS1
90.4783	-0.952216	1.39388	-0.683138	0.494519	0.999847	SLPI
51.9423	2.86997	1.84875	1.55239	0.120569	0.999847	PI3
21.8057	-2.19648	2.46512	-0.891023	0.372917	0.999847	KCNS1
669.164	-0.299075	0.759735	-0.393658	0.693834	0.999847	STK4
145.989	0.774962	1.54246	0.502421	0.615371	0.999847	TOMM34
64.3792	-0.500791	1.81453	-0.275989	0.782556	0.999847	PABPC1L
641.937	-0.0500986	0.691024	-0.072499	0.942205	0.999847	YWHAB
57.7016	0.266867	1.99112	0.134028	0.89338	0.999847	ADA
715.347	-0.250528	0.70721	-0.354249	0.723152	0.999847	SERINC3
158.357	1.24062	1.23399	1.00537	0.314718	0.999847	TTPAL
36.5064	-1.47581	2.16307	-0.682275	0.495065	0.999847	FITM2
15.7277	-1.37761	3.02975	-0.454694	0.64933	0.999847	OSER1-DT
687.664	1.01626	0.691901	1.46879	0.14189	0.999847	OSER1
77.9276	0.265715	1.46087	0.181888	0.855671	0.999847	MYBL2
52.4498	-0.678536	1.63549	-0.414883	0.678228	0.999847	IFT52
53.5646	-1.17409	2.21153	-0.530896	0.595491	0.999847	L3MBTL1
698.318	-0.109914	0.65458	-0.167915	0.86665	0.999847	SRSF6
115.858	0.132751	1.36163	0.0974941	0.922334	0.999847	CHD6
13.7603	-0.622799	3.12579	-0.199245	0.842071	0.999847	ZHX3
151.239	1.56953	0.958007	1.63832	0.101354	0.999847	PLCG1
860.8	-0.198119	0.654792	-0.302568	0.762219	0.999847	TOP1
178.036	0.529246	1.68254	0.314552	0.753102	0.999847	MAFB
47.6923	0.92154	2.39306	0.385088	0.700172	0.999847	DHX35
50.1236	2.94203	2.11295	1.39238	0.163807	0.999847	FAM83D
124.953	-0.0673758	1.54018	-0.0437453	0.965107	0.999847	PPP1R16B
36.5827	-0.448315	2.16094	-0.207463	0.835648	0.999847	ACTR5
329.082	-0.358929	1.44789	-0.247899	0.804213	0.999847	RALGAPB
160.535	0.921244	1.43459	0.642166	0.520765	0.999847	SNHG17
735.889	0.699291	0.820014	0.85278	0.393782	0.999847	BPI
24.2654	0.756415	2.69935	0.280221	0.779308	0.999847	LOC124904897
186.232	-0.451913	1.21218	-0.37281	0.70929	0.999847	RPRD1B
102.546	-1.91666	1.21997	-1.57108	0.116164	0.999847	TTI1
198.341	-0.280078	0.838391	-0.334066	0.738329	0.999847	CTNNBL1
103.967	0.508239	1.34391	0.37818	0.705297	0.999847	BLCAP
122.339	0.512483	1.35896	0.377114	0.706089	0.999847	SAMHD1
70.9556	0.655354	1.54385	0.424492	0.671207	0.999847	SOGA1
65.2844	1.96332	1.68429	1.16567	0.243747	0.999847	DSN1
19.2138	-0.220849	2.25856	-0.0977833	0.922104	0.999847	NDRG3
161.803	-0.373312	1.30436	-0.286204	0.774722	0.999847	RAB5IF
151.516	0.141524	1.6324	0.086697	0.930912	0.999847	TGIF2
113.331	-0.759584	1.2751	-0.595705	0.551372	0.999847	DLGAP4
65.3816	-0.613561	1.69819	-0.361304	0.717872	0.999847	AAR2
1173.64	-0.696404	0.804806	-0.865307	0.38687	0.999847	NORAD
200.672	-0.00797315	0.866255	-0.00920416	0.992656	0.999847	SCAND1
162.231	0.860354	1.51982	0.56609	0.571333	0.999847	PHF20
2358.47	0.0545279	0.571639	0.0953887	0.924006	0.999847	RBM39
28.249	0.330342	2.0224	0.163341	0.87025	0.999847	ROMO1
375.77	-0.106221	0.831494	-0.127748	0.898349	0.999847	RBM12
438.096	-0.464177	0.671712	-0.691035	0.489544	0.999847	CPNE1
88.0884	0.00279814	1.88262	0.0014863	0.998814	0.999847	SPAG4
339.97	1.22288	1.39996	0.873507	0.382387	0.999847	FER1L4
497.877	0.532936	0.771988	0.690343	0.489978	0.999847	ERGIC3
43.1566	-0.110854	2.38903	-0.0464011	0.962991	0.999847	CEP250
41.6002	-0.917109	2.39861	-0.38235	0.702202	0.999847	UQCC1
169.527	-0.229709	0.87007	-0.264013	0.79177	0.999847	EIF6
98.9619	-0.106227	1.40389	-0.0756657	0.939685	0.999847	MMP24OS
553.8	-0.469869	1.10006	-0.427128	0.669286	0.999847	TRPC4AP
23.4441	-0.980008	2.70884	-0.361782	0.717515	0.999847	MYH7B
60.409	-0.163968	1.54567	-0.106082	0.915517	0.999847	GSS
43.4899	0.293361	1.82519	0.160729	0.872307	0.999847	ACSS2
78.5609	-0.20333	1.6396	-0.124012	0.901306	0.999847	GGT7
255.512	-0.510066	0.811276	-0.62872	0.529532	0.999847	NCOA6
330.309	-0.60943	1.16	-0.525372	0.599324	0.999847	TP53INP2
42.0823	-1.42801	1.67693	-0.85156	0.394458	0.999847	MAP1LC3A
182.714	0.187852	0.824403	0.227865	0.819751	0.999847	DYNLRB1
436.236	-0.783521	0.993263	-0.788836	0.430208	0.999847	ITCH
205.958	1.17081	1.32065	0.886541	0.375326	0.999847	AHCY
273.891	-0.872603	0.916409	-0.952198	0.340996	0.999847	EIF2S2
593.8	0.641878	0.692267	0.927212	0.353817	0.999847	RALY
975.581	0.579832	0.785692	0.737988	0.460522	0.999847	CHMP4B
21.0843	1.04907	2.63199	0.398583	0.690201	0.999847	ZNF341
37.7659	-2.10506	2.49569	-0.843478	0.398961	0.999847	E2F1
24.5835	-0.612099	2.50656	-0.244199	0.807077	0.999847	NECAB3
90.9825	-0.903703	1.60872	-0.561752	0.574285	0.999847	CBFA2T2
116.081	0.297633	1.27499	0.23344	0.81542	0.999847	CDK5RAP1
27.834	0.93927	2.10687	0.445813	0.655732	0.999847	LOC119746555
967.809	0.297448	0.676818	0.43948	0.660314	0.999847	MAPRE1
36.5258	0.145453	1.90332	0.0764206	0.939084	0.999847	COMMD7
6.40981	1.37047	3.26137	0.420214	0.674329	0.999847	BAK1P1
79.3029	0.550413	1.40323	0.392247	0.694876	0.999847	NOL4L
639.585	0.209961	0.731411	0.287062	0.774065	0.999847	ASXL1
113.33	0.83054	1.5674	0.529883	0.596193	0.999847	KIF3B
54.7514	-0.618615	2.28742	-0.270442	0.78682	0.999847	POFUT1
235.806	-0.324105	1.17561	-0.275691	0.782785	0.999847	PLAGL2
241.224	-0.38494	0.808265	-0.476255	0.633893	0.999847	TM9SF4
304.202	1.37646	1.06188	1.29625	0.19489	0.999847	HCK
134.716	-1.52251	1.2065	-1.26192	0.206976	0.999847	PDRG1
74.2049	-0.0373082	1.78024	-0.0209568	0.98328	0.999847	TPX2
5.85154	-0.110479	3.26044	-0.0338846	0.972969	0.999847	BCL2L1-AS1
109.032	1.11288	1.61251	0.690155	0.490097	0.999847	BCL2L1
44.0486	3.13839	2.32568	1.34945	0.177193	0.999847	ID1
553.842	-0.167085	0.662795	-0.252092	0.80097	0.999847	HM13
21.3094	0.673601	2.77428	0.242802	0.808159	0.999847	FRG1BP
17.9768	-2.87401	2.50715	-1.14633	0.251661	0.999847	FRG1CP
57.25	0.0711594	1.52323	0.0467162	0.962739	0.999847	ZNF337
19.9493	2.15516	2.89259	0.745062	0.456234	0.999847	GINS1
87.6594	-1.22449	1.5806	-0.774696	0.438519	0.999847	ABHD12
139.63	-0.332987	1.34867	-0.246899	0.804986	0.999847	PYGB
102.995	0.62261	0.965739	0.644698	0.519123	0.999847	ENTPD6
308.383	-0.338952	1.16332	-0.291366	0.770771	0.999847	APMAP
373.792	1.50563	1.05197	1.43125	0.152359	0.999847	CST7
49.2794	4.71197	2.37732	1.98205	0.0474739	0.999847	LINC02967
174.576	-0.575687	0.848329	-0.678614	0.497383	0.999847	NAPB
186.219	-0.080357	1.23742	-0.0649391	0.948222	0.999847	GZF1
129.632	-1.0963	1.32439	-0.82778	0.407795	0.999847	NXT1
43.0662	2.19508	2.24757	0.976645	0.328745	0.999847	CD93
669.375	0.111563	0.637261	0.175066	0.861028	0.999847	RPL41P1
540.489	0.550817	0.893087	0.616756	0.537395	0.999847	XRN2
95.3657	2.35953	1.49654	1.57666	0.114874	0.999847	KIZ
185.986	-0.118467	1.25799	-0.0941716	0.924973	0.999847	RALGAPA2
192.644	-1.2939	0.960803	-1.34669	0.178081	0.999847	CRNKL1
129.685	-0.660527	1.55178	-0.425657	0.670358	0.999847	NAA20
30.55	-2.23906	2.60309	-0.860153	0.389704	0.999847	LOC124904879
18.0096	2.72468	2.2401	1.21632	0.223863	0.999847	LCDR
81.4503	0.859524	1.72176	0.499211	0.61763	0.999847	DTD1
81.4667	-0.578211	1.66357	-0.347572	0.728162	0.999847	SMIM26
231.696	-1.01247	1.13026	-0.895782	0.370369	0.999847	SEC23B
20.7433	-0.862402	2.4462	-0.352547	0.724428	0.999847	ZNF133
132.652	1.60271	1.66735	0.961233	0.336435	0.999847	MGME1
255.347	0.0370733	0.863851	0.0429163	0.965768	0.999847	SNX5
646.991	1.39458	0.792702	1.75927	0.078531	0.999847	RRBP1
183.376	0.882339	0.802077	1.10007	0.271303	0.999847	DSTN
158.876	-0.355237	1.31713	-0.269706	0.787386	0.999847	SNRPB2
104.587	-0.157824	1.59589	-0.098894	0.921222	0.999847	ESF1
21.0311	1.14252	2.8399	0.402311	0.687455	0.999847	TASP1
166.016	2.02765	1.45415	1.39439	0.163201	0.999847	BTBD3
103.494	0.1289	1.3518	0.0953541	0.924034	0.999847	JAG1
22.6353	-3.08226	2.37963	-1.29527	0.195228	0.999847	LOC100421490
57.4428	-1.8928	1.72171	-1.09937	0.271607	0.999847	MKKS
625.999	-0.888957	2.4066	-0.369383	0.711842	0.999847	LAMP5
37.8599	-1.67486	2.32124	-0.721539	0.470578	0.999847	TMX4-AS1
205.146	-0.151868	1.28813	-0.117897	0.906149	0.999847	TMX4
149.434	-0.240646	1.53306	-0.156971	0.875268	0.999847	CRLS1
57.0631	-1.48982	1.99335	-0.747395	0.454825	0.999847	MCM8
213.014	0.0819194	0.890518	0.0919908	0.926705	0.999847	TRMT6
1107.7	0.0363784	0.764526	0.047583	0.962049	0.999847	GPCPD1
459.517	0.337008	0.755687	0.445962	0.655625	0.999847	UBE2D3P1
279.193	0.215669	0.793299	0.271864	0.785727	0.999847	CDS2
138.224	-1.43979	1.57108	-0.916434	0.359439	0.999847	PCNA
233.128	1.01826	0.937463	1.08619	0.277394	0.999847	TMEM230
73.057	0.278484	1.70455	0.163377	0.870222	0.999847	SLC23A2
632.594	-0.105031	0.996798	-0.105369	0.916083	0.999847	RASSF2
241.051	-0.268778	0.878913	-0.305808	0.759751	0.999847	PRNP
707.584	-0.460164	1.02836	-0.447471	0.654535	0.999847	FTLP3
365.725	0.0769292	0.986353	0.0779936	0.937833	0.999847	RNF24
165.861	-1.46678	1.43862	-1.01958	0.30793	0.999847	PANK2
193.692	-0.334235	1.29342	-0.258411	0.79609	0.999847	MAVS
18.7331	-4.05127	2.81951	-1.43687	0.150755	0.999847	AP5S1
87.2355	-0.834792	1.34224	-0.621937	0.533983	0.999847	CDC25B
48.7833	-0.741414	2.06401	-0.359211	0.719437	0.999847	CENPB
109.808	-1.16387	1.53213	-0.75964	0.44747	0.999847	ATRN
48.5798	-1.07334	1.9952	-0.537962	0.590603	0.999847	LOC101618237
19.837	-0.718686	2.84208	-0.252873	0.800366	0.999847	DNAAF9
195.29	0.408881	0.962525	0.4248	0.670982	0.999847	DDRGK1
45.8239	-1.12406	1.81788	-0.618334	0.536355	0.999847	LZTS3
100.807	-1.75559	1.27647	-1.37536	0.169021	0.999847	FASTKD5
22.9019	-1.16763	2.42726	-0.481049	0.630482	0.999847	UBOX5
19.3699	-2.43988	2.83067	-0.861942	0.388719	0.999847	MRPS26
208.97	0.802262	0.976661	0.821433	0.411399	0.999847	PTPRA
81.3509	-1.75687	1.6892	-1.04006	0.298313	0.999847	VPS16
86.6429	1.01598	1.48941	0.682133	0.495155	0.999847	PCED1A
202.812	-0.194922	0.826765	-0.235764	0.813616	0.999847	IDH3B
428.022	-0.834586	1.11833	-0.746281	0.455498	0.999847	NOP56
23.3598	-0.455193	2.72742	-0.166895	0.867453	0.999847	ZNF343
544.267	0.208236	0.826117	0.252067	0.80099	0.999847	SNRPB
20.996	1.75272	2.76639	0.633575	0.526358	0.999847	LOC124900458
124.304	-0.906008	1.23148	-0.735705	0.46191	0.999847	STK35
365.54	0.174882	1.44114	0.12135	0.903414	0.999847	SIRPA
289.946	0.556013	1.19809	0.464084	0.642587	0.999847	SIRPB1
27.1831	-0.559378	2.46682	-0.226761	0.820609	0.999847	SIRPB2
267.59	-0.351257	0.826838	-0.424819	0.670968	0.999847	NSFL1C
233.594	0.837248	0.883236	0.947932	0.343164	0.999847	FKBP1A
241.912	0.0423324	0.817398	0.0517892	0.958697	0.999847	PSMF1
14.9819	-0.914192	3.04674	-0.300056	0.764135	0.999847	FAM110A
220.977	-2.77339	1.47641	-1.87846	0.0603178	0.999847	SRXN1
223.194	-0.486783	1.23486	-0.3942	0.693433	0.999847	CSNK2A1
147.422	0.473907	1.31353	0.360789	0.718257	0.999847	TBC1D20
187.318	-0.38343	1.22331	-0.313437	0.753949	0.999847	RBCK1
153.001	-0.295049	1.37331	-0.214846	0.829888	0.999847	TRIB3
37.5224	1.95458	2.18035	0.896455	0.37001	0.999847	SOX12
199.606	-0.0607051	0.973213	-0.062376	0.950263	0.999847	ZCCHC3
24.79	-0.870059	2.07071	-0.420173	0.674359	0.999847	C20orf96
37.6858	0.465611	2.1583	0.215731	0.829198	0.999847	CENPBD2P
73.5897	0.652792	1.48012	0.441041	0.659183	0.999847	MZF1
25.861	-3.56334	2.31953	-1.53623	0.124482	0.999847	MZF1-AS1
238.095	0.165412	0.862057	0.191881	0.847835	0.999847	UBE2M
282.631	1.22578	0.897904	1.36515	0.172206	0.999847	CHMP2A
796.082	-0.436433	0.703929	-0.619996	0.535261	0.999847	TRIM28
51.6011	0.0965468	1.84404	0.052356	0.958245	0.999847	ZBTB45
102.733	-1.73799	1.23965	-1.402	0.160915	0.999847	ZNF324
20.7475	0.379014	2.85673	0.132674	0.894451	0.999847	LOC124904786
11.009	-0.807717	3.24685	-0.24877	0.803539	0.999847	ZNF584
985.838	0.52652	0.614314	0.857086	0.391397	0.999847	RPS5
26.7788	-2.09711	2.60405	-0.805326	0.420632	0.999847	ZNF544
222.598	0.454937	0.918318	0.495402	0.620316	0.999847	ZNF274
27.1007	-1.6136	2.63753	-0.611785	0.54068	0.999847	ZNF329
28.4853	3.99062	2.50713	1.59171	0.11145	0.999847	ZNF256
73.7027	-0.156948	1.67045	-0.0939551	0.925145	0.999847	ZNF417
77.4255	0.278748	1.67595	0.166322	0.867903	0.999847	ZNF814
140.241	0.437304	1.24264	0.351916	0.724902	0.999847	ZNF587
81.5623	-1.32537	1.32732	-0.998531	0.318022	0.999847	ZNF587B
38.1952	-1.44225	2.13129	-0.676702	0.498595	0.999847	ZNF552
246.178	0.714681	0.808515	0.883943	0.376727	0.999847	ZNF586
123.946	0.0894474	1.54266	0.0579826	0.953763	0.999847	ZNF776
55.8866	-0.839917	1.77679	-0.472716	0.636416	0.999847	ZNF671
44.43	0.0798564	1.86287	0.0428673	0.965807	0.999847	ZNF551
182.408	0.656042	1.08021	0.607331	0.543631	0.999847	ZNF211
140.873	-1.00234	0.943619	-1.06223	0.288133	0.999847	ZNF134
31.3161	-3.19223	2.20561	-1.44732	0.147806	0.999847	ZNF530
11.6754	-0.632932	3.24491	-0.195054	0.845351	0.999847	ZIK1
19.7304	-1.84425	2.46375	-0.748555	0.454125	0.999847	ZNF416
138.948	-0.809786	1.3128	-0.616837	0.537342	0.999847	ZNF550
68.5491	-2.2385	1.5505	-1.44373	0.148814	0.999847	ZNF773
29.4872	0.683858	1.73676	0.393755	0.693762	0.999847	ZNF419
40.2109	-1.37976	2.11226	-0.653214	0.513618	0.999847	ZNF749
24.7668	-3.68641	2.57998	-1.42885	0.153048	0.999847	ZNF17
89.4428	-0.868277	1.87064	-0.464161	0.642532	0.999847	ZNF548
13.253	-1.49341	3.17309	-0.470648	0.637892	0.999847	TRAPPC2B
84.8985	-0.335173	1.69962	-0.197205	0.843667	0.999847	ZNF304
49.469	1.1778	2.12375	0.554587	0.579177	0.999847	ZNF543
73.088	0.547812	1.92255	0.28494	0.77569	0.999847	ZNF460
19.1917	-0.601135	2.93417	-0.204874	0.837671	0.999847	ZNF460-AS1
98.5857	-0.995201	1.55499	-0.640004	0.52217	0.999847	ZNF805
72.989	-3.03859	1.822	-1.66772	0.0953718	0.999847	ZNF264
15.5782	-2.26301	3.04892	-0.742233	0.457946	0.999847	ZNF470
17.7056	1.3298	2.95653	0.449784	0.652866	0.999847	ZNF583
9.24127	-1.08124	3.25268	-0.332414	0.739577	0.999847	ZNF582
20.3064	-7.57502	2.50244	-3.02705	0.00246953	0.999847	ZNF542P
10.4016	0.530184	3.24535	0.163367	0.870229	0.999847	LOC124900420
7.00321	0.507237	3.25452	0.155856	0.876147	0.999847	ZSCAN5A
38.8717	1.01945	1.97586	0.515953	0.605888	0.999847	ZNF444
184.941	0.831609	1.24028	0.670503	0.502537	0.999847	ZNF787
311.797	-1.5736	1.14469	-1.37469	0.169227	0.999847	EPN1
587.904	0.589799	0.678782	0.868909	0.384897	0.999847	U2AF2
176.821	0.978497	0.92475	1.05812	0.29	0.999847	ZNF580
53.9851	0.528689	1.75488	0.301267	0.763211	0.999847	LOC107983998
34.6381	-0.835447	2.19803	-0.380089	0.703879	0.999847	ZNF581
69.1467	-0.347272	1.44219	-0.240795	0.809714	0.999847	ZNF865
36.5982	-0.46897	1.93139	-0.242815	0.808149	0.999847	ZNF524
45.8975	-0.383528	2.09695	-0.182898	0.854878	0.999847	FIZ1
13.6283	1.14206	3.13063	0.364802	0.71526	0.999847	ZNF579
10.3086	-0.19527	3.24592	-0.0601587	0.952029	0.999847	ISOC2
98.0042	1.30512	1.36664	0.954984	0.339586	0.999847	UBE2S
1440.79	0.244654	0.694196	0.352428	0.724517	0.999847	RPL28
15.0762	-2.5298	2.75788	-0.917299	0.358986	0.999847	IL11
30.5377	0.828473	2.2932	0.361274	0.717894	0.999847	KMT5C
33.424	-1.67176	2.23454	-0.748144	0.454373	0.999847	HSPBP1
755.878	0.287826	0.691338	0.416332	0.677167	0.999847	PPP6R1
230.958	-0.17018	0.857311	-0.198504	0.842651	0.999847	PPP1R12C
225.747	-0.205711	1.30767	-0.157311	0.875	0.999847	LILRB3
910.178	0.582027	1.02757	0.56641	0.571115	0.999847	MYADM
464.212	-1.57649	1.04254	-1.51216	0.130494	0.999847	ZNF331
74.6392	-2.90828	1.87979	-1.54713	0.121832	0.999847	TPM3P9
34.2505	0.950904	2.22237	0.427879	0.668739	0.999847	ZNF765
40.1561	-0.0360739	1.5043	-0.0239806	0.980868	0.999847	ZNF525
27.692	0.0809123	2.62832	0.0307848	0.975441	0.999847	ZNF845
17.1964	1.8722	2.98467	0.627271	0.530481	0.999847	ZNF677
68.5308	0.328552	1.43662	0.228698	0.819103	0.999847	NDUFV2P1
13.2061	-0.498746	2.85781	-0.17452	0.861457	0.999847	ZNF347
65.0949	0.70013	1.43835	0.486759	0.626429	0.999847	ZNF160
35.1746	-1.83371	2.24862	-0.815483	0.414796	0.999847	ZNF320
27.8078	-1.74397	2.25963	-0.771794	0.440237	0.999847	ZNF468
14.398	-0.620335	3.09835	-0.200215	0.841312	0.999847	ZNF28
24.1075	-0.615662	1.83005	-0.336418	0.736556	0.999847	ZNF600
10.8592	-2.2565	3.26238	-0.691675	0.489141	0.999847	ZNF611
92.0642	0.365535	2.0162	0.181299	0.856133	0.999847	ZNF83
15.0045	-0.266566	3.07603	-0.0866589	0.930943	0.999847	ZNF701
12.0444	-0.526921	3.24395	-0.162432	0.870966	0.999847	ZNF808
8.55145	0.246389	3.24949	0.0758239	0.939559	0.999847	ZNF528
33.8222	-0.189004	2.27923	-0.0829247	0.933911	0.999847	ZNF480
72.594	-1.12563	1.88922	-0.595818	0.551297	0.999847	ZNF766
385.989	-0.427352	0.756758	-0.564714	0.572268	0.999847	PPP2R1A
31.8475	0.856823	2.64241	0.324258	0.745743	0.999847	ZNF616
68.7994	-1.55107	1.74507	-0.888825	0.374097	0.999847	ZNF841
44.7343	-1.31715	2.05845	-0.639874	0.522255	0.999847	ZNF614
53.3124	-2.22059	1.6507	-1.34524	0.178547	0.999847	ZNF615
24.3811	0.58498	2.73787	0.213662	0.83081	0.999847	ZNF350
7.26425	-0.991434	3.25891	-0.304222	0.760959	0.999847	ZNF613
27.0839	0.315154	2.65079	0.118891	0.905362	0.999847	ZNF649
28.0521	-0.230664	2.30998	-0.0998556	0.920459	0.999847	ZNF577
50.1793	0.0475879	1.70416	0.0279246	0.977722	0.999847	FPR2
842.628	1.33064	1.13603	1.17131	0.241474	0.999847	FPR1
260.407	0.352948	1.12102	0.314844	0.75288	0.999847	SIGLEC5
82.9438	0.558118	1.68612	0.331008	0.740639	0.999847	ZNF175
114.269	1.33535	2.01614	0.662327	0.507761	0.999847	SIGLEC10
37.6704	2.43395	2.15173	1.13116	0.257988	0.999847	ETFB
13.321	1.79283	2.85543	0.627867	0.530091	0.999847	CD33
120.298	-1.53372	1.64538	-0.932138	0.351265	0.999847	C19orf48
64.4468	0.593814	1.60331	0.370367	0.711109	0.999847	CLEC11A
113.363	1.6736	1.58193	1.05795	0.290077	0.999847	EMC10
31.6528	0.266042	1.97812	0.134492	0.893014	0.999847	POLD1
482.966	-0.16515	0.646249	-0.255552	0.798297	0.999847	NR1H2
37.0458	0.143239	2.45394	0.0583708	0.953453	0.999847	ZNF473
85.0466	-1.88303	1.8348	-1.02629	0.304757	0.999847	VRK3
258.312	-1.39901	1.33411	-1.04864	0.294342	0.999847	ATF5
116.637	-0.188721	1.31081	-0.143973	0.885522	0.999847	NUP62
87.6034	0.37008	1.34468	0.275218	0.783149	0.999847	TBC1D17
109.291	-1.26885	1.56814	-0.809142	0.418433	0.999847	AKT1S1
140.902	0.906793	0.903801	1.00331	0.315711	0.999847	PNKP
151.683	1.72845	1.37735	1.25491	0.209513	0.999847	PTOV1-AS2
241.176	0.523883	0.847987	0.617797	0.536709	0.999847	PTOV1
69.7345	-0.194718	1.72024	-0.113192	0.909878	0.999847	FUZ
200.778	1.17361	1.03876	1.12981	0.258555	0.999847	AP2A1
43.8105	0.836176	1.56151	0.535493	0.592309	0.999847	RPS9P4
208.792	-0.78722	1.18888	-0.662152	0.507874	0.999847	PRMT1
85.973	0.964929	1.14931	0.839573	0.401148	0.999847	BCL2L12
331.376	0.392553	0.821834	0.477654	0.632896	0.999847	IRF3
337.225	-0.494937	0.727027	-0.680768	0.496018	0.999847	SCAF1
129.205	-1.50822	0.982288	-1.53542	0.124681	0.999847	PRR12
149.081	-0.722749	0.930174	-0.777004	0.437156	0.999847	NOSIP
50.1006	2.56638	1.90143	1.34971	0.177109	0.999847	RCN3
169.819	1.38094	1.00991	1.36739	0.171504	0.999847	FCGRT
33.18	3.6674	2.4852	1.4757	0.140026	0.999847	SNORD35B
6522.61	0.386621	0.584661	0.661274	0.508437	0.999847	RPS11
3553.65	-0.133675	0.645373	-0.207129	0.835909	0.999847	RPL13A
33.1665	1.464	1.94741	0.751768	0.452191	0.999847	FLT3LG
66.8993	1.86028	1.93798	0.959909	0.337101	0.999847	ALDH16A1
209.072	-0.642701	0.928407	-0.692262	0.488773	0.999847	PIH1D1
784.895	0.822449	1.00173	0.821029	0.41163	0.999847	CD37
23.8023	-2.15223	2.41469	-0.891308	0.372764	0.999847	SLC6A16
66.247	-0.452301	2.00873	-0.225168	0.821849	0.999847	PPFIA3
12.8469	-2.00258	3.18431	-0.62889	0.529421	0.999847	LIN7B
1379.12	1.33756	0.755149	1.77125	0.0765185	0.999847	SNRNP70
162.898	-1.08899	1.24381	-0.87553	0.381286	0.999847	RUVBL2
121.429	-0.487662	1.25716	-0.387907	0.698085	0.999847	GYS1
7996.45	-0.545251	0.818924	-0.665813	0.50553	0.999847	FTL
129.357	-1.32844	1.21385	-1.0944	0.273778	0.999847	BAX
491.024	-0.0763291	0.796554	-0.0958241	0.92366	0.999847	NUCB1
9961.36	0.481854	0.828355	0.5817	0.560769	0.999847	PPP1R15A
61.7755	0.284002	1.40268	0.202472	0.839548	0.999847	BCAT2
15.3306	1.77008	3.01897	0.58632	0.55766	0.999847	CA11
28.3645	-1.89933	2.57487	-0.73764	0.460733	0.999847	SPHK2
2003.88	0.083835	0.614419	0.136446	0.891469	0.999847	RPL18
11.3252	1.0989	3.24508	0.338635	0.734884	0.999847	LMTK3
222.419	-0.441635	0.921174	-0.479426	0.631635	0.999847	CYTH2
15.3728	-1.74197	3.01216	-0.578312	0.563054	0.999847	KCNJ14
152.378	-1.44964	1.47149	-0.985151	0.32455	0.999847	GRWD1
270.683	-0.306226	1.00127	-0.305837	0.759729	0.999847	KDELR1
9.87022	-0.0233977	3.08249	-0.00759052	0.993944	0.999847	TMEM143
428.01	1.53998	0.746355	2.06333	0.0390814	0.999847	EMP3
90.1719	0.347491	1.48667	0.233737	0.815189	0.999847	CARD8-AS1
395.457	-1.52755	0.745578	-2.04881	0.0404806	0.999847	CARD8
31.4165	0.423022	2.25401	0.187675	0.851131	0.999847	ZSWIM9
118.545	1.4464	1.5673	0.922861	0.35608	0.999847	LIG1
99.5732	-1.06505	1.36701	-0.779106	0.435917	0.999847	SELENOW
2161.6	0.18055	0.631356	0.285972	0.774899	0.999847	NOP53
54.2969	-0.0826802	1.47097	-0.0562081	0.955176	0.999847	BICRA
541.806	0.881295	0.738628	1.19315	0.23281	0.999847	NAPA
275.225	0.872257	0.964487	0.904373	0.365797	0.999847	DHX34
23.5584	-0.101087	2.21307	-0.0456772	0.963568	0.999847	C5AR2
853.733	0.190691	1.15775	0.164708	0.869173	0.999847	C5AR1
248.2	0.511144	0.85972	0.594547	0.552146	0.999847	CCDC9
63.8377	0.744507	2.24739	0.331277	0.740436	0.999847	BBC3
160.608	-0.0950179	1.04584	-0.0908531	0.927609	0.999847	SAE1
102.478	-0.728095	1.3769	-0.528793	0.596949	0.999847	ZC3H4
62.3963	3.26093	1.7585	1.85439	0.0636836	0.999847	TMEM160
196.282	-0.875442	1.20905	-0.724077	0.469018	0.999847	ARHGAP35
102.187	0.035406	1.64877	0.0214741	0.982867	0.999847	AP2S1
457.432	-1.12719	0.897687	-1.25566	0.209239	0.999847	SLC1A5
27.6463	-2.22106	2.26227	-0.981783	0.326207	0.999847	FKRP
283.491	-0.0206166	1.2826	-0.016074	0.987175	0.999847	STRN4
510.556	0.913313	0.694561	1.31495	0.188527	0.999847	PRKD2
156.952	-0.485804	1.20112	-0.404459	0.685875	0.999847	CALM3
5.61538	1.37638	3.2663	0.421389	0.673471	0.999847	LOC105372426
86.5164	-2.84727	1.537	-1.85249	0.0639561	0.999847	PPP5C
158.673	-0.557119	1.40267	-0.397185	0.691231	0.999847	PGLYRP1
46.1424	0.466081	2.22817	0.209177	0.83431	0.999847	CCDC61
54.7855	-2.88464	1.9149	-1.50642	0.131959	0.999847	IRF2BP1
253.149	-0.386159	1.16911	-0.3303	0.741173	0.999847	SYMPK
40.234	0.366708	2.42827	0.151016	0.879963	0.999847	DMWD
74.2513	0.373701	1.70935	0.218622	0.826945	0.999847	DMPK
43.7976	1.19972	1.90516	0.629723	0.528876	0.999847	SIX5
78.9504	1.74105	1.95219	0.891845	0.372476	0.999847	FBXO46
55.8979	2.4282	2.00685	1.20995	0.226297	0.999847	QPCTL
187.573	0.441794	1.19275	0.370399	0.711085	0.999847	SNRPD2
32.1041	0.540991	2.28574	0.23668	0.812905	0.999847	GIPR
45.9273	0.39394	2.07652	0.189711	0.849535	0.999847	EML2
58.2522	-1.85371	2.03898	-0.909134	0.363279	0.999847	OPA3
1088.15	0.268473	0.806345	0.33295	0.739172	0.999847	VASP
2245.57	0.885852	0.882107	1.00425	0.31526	0.999847	FOSB
68.2836	-0.375614	1.99749	-0.188043	0.850843	0.999847	ERCC1
10.6428	-0.724989	3.24713	-0.22327	0.823325	0.999847	PPP1R13L
61.8325	-0.631017	1.61727	-0.390174	0.696408	0.999847	ERCC2
113.607	0.0575092	1.30639	0.0440215	0.964887	0.999847	MARK4
[truncated: 9,290 more rows]

## Sheet: MM pt1_2_4_QNZ_2.5_vs_ctrl
baseMean	log2FoldChange	lfcSE	stat	pvalue	padj	gene
73.4463	-9.39319	1.8008	-5.21612	1.82714e-07	0.00226712	ZNF75D
533.201	-3.59229	0.769604	-4.66771	3.04578e-06	0.018896	GCLM
55.6309	-8.99128	2.00597	-4.48226	7.38565e-06	0.0305471	AMN1
1124.7	-3.26521	0.739141	-4.41758	9.98139e-06	0.0309623	SLC7A11
39.4127	9.10955	2.09076	4.35706	1.31822e-05	0.0327129	MPIG6B
195.914	5.85322	1.35685	4.31383	1.60451e-05	0.0331812	PRG3
45.6967	-8.70978	2.04813	-4.25254	2.11358e-05	0.0374647	HPS3
40.4061	-8.52809	2.09273	-4.0751	4.59951e-05	0.0713384	ZNF763
40.6956	-7.52738	1.90065	-3.96042	7.4818e-05	0.103149	AKIP1
1896.65	-2.50273	0.670211	-3.73424	0.000188285	0.233624	TXNRD1
34.1937	-8.28479	2.26075	-3.66463	0.0002477	0.279405	MEF2C-AS1
45.9898	-8.71151	2.39843	-3.63218	0.000281042	0.290597	SAP25
4917.4	2.60975	0.748329	3.48744	0.000487663	0.432209	DNAJB1
29.0873	-8.05322	2.30556	-3.49296	0.000477703	0.432209	PSPH
34.2344	-8.28497	2.42054	-3.42277	0.000619857	0.491108	LRFN1
49.3565	4.9949	1.46769	3.40325	0.000665896	0.491108	SNORA70
25.0964	8.46038	2.48805	3.40041	0.000672859	0.491108	LOC124903902
30.671	7.20327	2.1743	3.31292	0.000923286	0.54553	PLEKHG4
26.6068	8.53424	2.56073	3.33274	0.000859954	0.54553	CCDC9B
28.0087	-8.00437	2.41341	-3.31663	0.000911116	0.54553	H3C6
63.3716	6.26234	1.86815	3.35217	0.000801818	0.54553	NAP1L4P1
28.324	7.08883	2.16147	3.27963	0.00103945	0.560758	ROCK1P1
80.3473	6.01854	1.83403	3.28159	0.00103223	0.560758	P3H3
25.877	-7.88542	2.42502	-3.25169	0.00114722	0.593111	LMO7
36.5614	-8.37997	2.5989	-3.22443	0.00126223	0.626471	RAPSN
36.7336	6.46508	2.02064	3.19952	0.00137657	0.65694	LOC105373024
33.4194	6.58539	2.08061	3.16512	0.0015502	0.712401	LOC112268170
78.1904	-4.09222	1.30816	-3.12824	0.00175859	0.752327	ZNF780A
22.7009	-7.69702	2.46834	-3.1183	0.00181897	0.752327	ZNF542P
21.5406	8.22971	2.63234	3.12638	0.00176972	0.752327	TTLL7-IT1
372.087	-2.70314	0.887702	-3.04509	0.00232608	0.858944	SRXN1
25.1679	-7.84051	2.5778	-3.04155	0.00235365	0.858944	MTRNR2L8
243.096	-2.94648	0.96606	-3.05	0.00228839	0.858944	CYREN
24.7339	-7.82066	2.56598	-3.04783	0.00230499	0.858944	RGS16
24.3723	-7.79547	2.57868	-3.02304	0.00250247	0.878999	TRNE
24.6487	-7.8107	2.6028	-3.00088	0.00269197	0.878999	SPIRE1
22.1988	-7.66104	2.55207	-3.00189	0.00268307	0.878999	TMEM200A
184.676	3.04376	1.01262	3.00582	0.00264863	0.878999	RN7SK
53.041	5.49405	1.8458	2.97651	0.00291553	0.927588	SNORA67
285.641	0.378384	1.20068	0.315141	0.752654	0.999912	TRNP
3203.93	-0.753808	1.00702	-0.748551	0.454128	0.999912	ND6
48098.3	-0.630529	1.22836	-0.513311	0.607734	0.999912	ND4
7996.84	-0.203012	1.2578	-0.161402	0.871777	0.999912	ND4L
10199.5	-0.433902	1.37473	-0.315627	0.752286	0.999912	ND3
31690.6	-0.702878	1.31833	-0.533159	0.593923	0.999912	ATP6
8002.09	-1.08915	1.24313	-0.876134	0.380957	0.999912	ATP8
24039.1	-0.345276	1.12945	-0.305702	0.759832	0.999912	COX1
23.6095	-0.515958	3.129	-0.164896	0.869026	0.999912	TRNC
278.556	-1.05768	1.87793	-0.563215	0.573289	0.999912	TRNL1
168497	-0.397359	1.39394	-0.285062	0.775596	0.999912	RNR2
19.5612	2.7887	3.20763	0.869395	0.384631	0.999912	KIR3DL2
1294.09	0.277564	1.02992	0.269501	0.787544	0.999912	FCAR
12.8128	2.71538	3.60189	0.753876	0.450924	0.999912	EPS8L1
46.6214	1.23829	2.3393	0.529339	0.59657	0.999912	RDH13
217.973	0.521427	1.07877	0.483353	0.628845	0.999912	LILRB4
203.122	-0.0292812	1.03082	-0.0284056	0.977339	0.999912	LILRB1
230.046	-0.64882	1.48653	-0.436465	0.662499	0.999912	LILRA2
32.0368	5.00496	2.82618	1.77092	0.0765732	0.999912	LENG9
1728.29	1.14718	0.603477	1.90095	0.0573083	0.999912	LENG8
22.2522	1.11219	2.45757	0.452555	0.650869	0.999912	LENG8-AS1
309.74	-0.0686708	1.20443	-0.057015	0.954533	0.999912	LAIR1
212.315	-0.424832	1.76707	-0.240416	0.810008	0.999912	LILRA5
134.668	-0.0531646	1.51245	-0.0351513	0.971959	0.999912	LILRB2
8.92662	2.60217	3.76914	0.690388	0.48995	0.999912	LILRB5
52.0222	-2.17227	1.97224	-1.10142	0.270713	0.999912	LILRA6
4951.94	0.283017	0.563904	0.501889	0.615746	0.999912	RPS9
147.411	-0.130394	1.01016	-0.129083	0.897292	0.999912	TSEN34
348.874	-0.0104068	1.15919	-0.00897765	0.992837	0.999912	MBOAT7
50.3886	-0.377657	2.09919	-0.179906	0.857227	0.999912	TMC4
63.2751	-2.7603	2.04422	-1.35029	0.176923	0.999912	LENG1
407.31	-0.364906	0.786241	-0.464114	0.642566	0.999912	CNOT3
17.5144	1.58837	2.59371	0.612394	0.540277	0.999912	PRPF31-AS1
153.226	0.524404	0.994364	0.527377	0.597932	0.999912	PRPF31
107.131	-1.45813	1.42374	-1.02415	0.305763	0.999912	TFPT
56.1609	-0.776006	1.59581	-0.486276	0.626771	0.999912	NDUFA3
90.5063	0.49677	1.30921	0.379442	0.70436	0.999912	OSCAR
11.1942	1.81724	2.94096	0.617905	0.536638	0.999912	TARM1
47.8656	-0.508998	1.36328	-0.373362	0.708879	0.999912	VSTM1
373.584	0.865759	0.743823	1.16393	0.244452	0.999912	HLA-DRA
22.9696	-0.790564	2.48408	-0.318252	0.750294	0.999912	ZBTB9
64.3228	-1.18801	1.65994	-0.715696	0.474179	0.999912	SYNGAP1
407.108	0.540041	0.640068	0.843723	0.398824	0.999912	CUTA
1511.16	0.917924	0.748504	1.22635	0.220069	0.999912	PHF1
23.8409	0.852674	2.5608	0.332972	0.739156	0.999912	KIFC1
3097.66	0.64581	0.572909	1.12725	0.259638	0.999912	RPS18
138.381	-0.121149	1.03025	-0.117592	0.906391	0.999912	VPS52
57.7643	0.381245	2.1759	0.175212	0.860913	0.999912	HLA-DPB1
102.783	0.430962	0.981659	0.439014	0.660652	0.999912	HLA-DPA1
3701.29	-0.216603	0.491394	-0.440793	0.659363	0.999912	BRD2
128.544	0.725878	1.35026	0.537585	0.590864	0.999912	HLA-DMA
38.7317	0.176356	2.23174	0.0790218	0.937015	0.999912	LOC100294145
116.432	0.137687	0.860655	0.15998	0.872897	0.999912	PSMB9
375.542	-0.247384	1.11806	-0.221261	0.824889	0.999912	TAP1
61.4702	-1.18673	1.60548	-0.739171	0.459803	0.999912	PSMB8-AS1
483.021	0.117218	0.677644	0.172978	0.862669	0.999912	PSMB8
320.576	-0.198992	0.896345	-0.222004	0.824311	0.999912	TAP2
344.109	0.93435	1.10058	0.848965	0.395901	0.999912	HLA-DOB
33.1203	2.3507	2.4003	0.979334	0.327415	0.999912	HLA-DQB1
21.7826	0.545481	2.3935	0.227901	0.819723	0.999912	HLA-DRB1
950.956	0.0244269	1.0865	0.0224821	0.982063	0.999912	GPSM3
514.984	0.0421935	0.745816	0.0565736	0.954885	0.999912	PBX2
68.6488	-1.43833	1.36131	-1.05658	0.290703	0.999912	AGER
70.3911	-1.37645	1.51911	-0.906094	0.364886	0.999912	RNF5
60.954	-2.03751	1.629	-1.25077	0.211018	0.999912	AGPAT1
15.0399	0.143625	3.43909	0.0417624	0.966688	0.999912	PPT2
25.279	1.60596	2.4286	0.66127	0.508439	0.999912	TNXB
68.2966	2.21193	1.46219	1.51275	0.130344	0.999912	STK19
72.4297	1.23067	2.05002	0.600321	0.548292	0.999912	DXO
304.512	0.547967	0.730082	0.750556	0.45292	0.999912	SKIV2L
303.227	-0.17328	0.661306	-0.262026	0.793301	0.999912	NELFE
42.3945	0.834265	2.87589	0.290089	0.771748	0.999912	C2
69.4855	1.01569	1.66998	0.608206	0.543051	0.999912	EHMT2
415.602	-1.23719	0.771806	-1.60298	0.108938	0.999912	NEU1
300.998	0.0672102	0.665586	0.100979	0.919567	0.999912	VARS1
38.4128	1.00765	1.71074	0.589012	0.555853	0.999912	VWA7
1951.76	-0.283383	0.541599	-0.523234	0.600811	0.999912	CLIC1
269.317	0.438147	0.720601	0.608031	0.543167	0.999912	DDAH2
14.0281	1.6158	3.45339	0.467888	0.639865	0.999912	LOC105375018
165.727	0.806283	1.56738	0.514416	0.606961	0.999912	ABHD16A
9.62914	1.09164	2.97681	0.366714	0.713832	0.999912	LY6G5C
127.774	1.74416	0.990898	1.76018	0.0783776	0.999912	LY6G5B
287.203	1.33434	0.811807	1.64366	0.100246	0.999912	CSNK2B
149.308	-1.04234	1.01686	-1.02505	0.305338	0.999912	GPANK1
122.528	-1.18753	0.856943	-1.38577	0.165817	0.999912	C6orf47
12.5489	2.4697	3.42311	0.721478	0.470616	0.999912	APOM
882.568	0.128483	0.561355	0.22888	0.818962	0.999912	BAG6
1108.51	0.208241	0.589582	0.353201	0.723938	0.999912	PRRC2A
515.199	0.909353	1.63177	0.55728	0.577336	0.999912	LST1
64.1411	-0.551543	2.02318	-0.272612	0.785151	0.999912	LTB
237.435	0.453845	1.58787	0.28582	0.775016	0.999912	TNF
24.9324	4.85787	3.02256	1.6072	0.10801	0.999912	LTA
46.8115	0.0514324	2.1667	0.0237377	0.981062	0.999912	NFKBIL1
137.171	0.224236	1.99021	0.11267	0.910293	0.999912	MICB
39.8889	2.27133	2.30376	0.985922	0.324171	0.999912	HCG26
287.691	-1.24945	0.795515	-1.57062	0.116271	0.999912	HCP5
86.1782	-1.88838	2.03513	-0.927891	0.353464	0.999912	MICA
8.05814	-0.940998	3.76017	-0.250254	0.802391	0.999912	MICA-AS1
16499.6	0.395159	0.637907	0.619461	0.535612	0.999912	HLA-B
121.486	0.608856	1.99014	0.305936	0.759653	0.999912	RPL3P2
13.7814	-0.551025	3.03138	-0.181774	0.85576	0.999912	USP8P1
11086.3	0.217992	0.69363	0.314277	0.753311	0.999912	HLA-C
22.6498	1.35217	2.07471	0.651742	0.514567	0.999912	HCG27
23.0004	-0.643977	3.12696	-0.205943	0.836835	0.999912	TCF19
508.684	-0.462635	1.33629	-0.346209	0.729186	0.999912	IER3
1061.03	1.07929	0.939797	1.14843	0.250792	0.999912	FLOT1
1624.66	0.17166	0.747028	0.229791	0.818254	0.999912	TUBB
143.378	0.0308738	1.05723	0.0292024	0.976703	0.999912	MDC1
190.716	-0.0377648	1.47508	-0.0256019	0.979575	0.999912	DHX16
50.2485	0.694948	2.16975	0.320289	0.748749	0.999912	C6orf136
58.3253	-0.336051	1.70996	-0.196525	0.844199	0.999912	ATAT1
192.535	-1.38742	1.09358	-1.2687	0.204549	0.999912	MRPS18B
454.055	0.48635	1.16327	0.418089	0.675882	0.999912	PPP1R10
770.42	0.191106	0.551487	0.346529	0.728945	0.999912	ABCF1
74.3977	-1.61765	1.45467	-1.11204	0.266121	0.999912	PRR3
309.66	0.155906	1.45986	0.106795	0.914952	0.999912	GNL1
10330.1	0.206328	0.534661	0.385903	0.699568	0.999912	HLA-E
18.5393	-0.437243	2.69497	-0.162244	0.871113	0.999912	RANP1
105.927	-0.147103	1.00072	-0.146997	0.883134	0.999912	TRIM39
92.7239	-0.613851	2.03999	-0.300909	0.763484	0.999912	HCG18
36.447	0.490527	2.47927	0.197851	0.843162	0.999912	HLA-L
275.392	0.171738	0.860422	0.199597	0.841796	0.999912	TRIM26
228.447	-0.728229	0.749952	-0.971035	0.331531	0.999912	PPP1R11
36.2308	-0.264854	2.31958	-0.114182	0.909094	0.999912	POLR1H
24.7347	-2.68651	3.08096	-0.871972	0.383223	0.999912	HLA-J
10.122	1.326	2.90461	0.456515	0.64802	0.999912	ZNRD1ASP
4.87016	-0.221623	3.77481	-0.0587109	0.953182	0.999912	MICD
6902.63	0.0476648	0.510917	0.0932926	0.925671	0.999912	HLA-A
15.2603	-0.876187	2.34397	-0.373806	0.708549	0.999912	HLA-K
346.695	0.0992947	0.920794	0.107836	0.914126	0.999912	HLA-H
696.654	0.262372	0.747427	0.351033	0.725564	0.999912	HLA-F
68.0365	-0.0637182	1.58044	-0.0403167	0.967841	0.999912	SUMO2P1
77.7094	1.42689	1.03722	1.37569	0.168918	0.999912	GABBR1
185.264	-1.43584	1.36321	-1.05328	0.292213	0.999912	TRIM27
99.6338	-0.28526	2.0333	-0.140294	0.888428	0.999912	SDHAP2
71.9704	2.10922	2.07749	1.01527	0.309976	0.999912	SMBD1P
18.811	0.258347	2.51924	0.10255	0.91832	0.999912	LYPLA2P1
292.273	-0.36375	0.838425	-0.433849	0.664398	0.999912	DAXX
40.9656	-1.6154	1.67805	-0.962664	0.335716	0.999912	ZBTB22
263.274	0.542012	0.857845	0.631829	0.527498	0.999912	TAPBP
194.376	-0.118066	1.45526	-0.0811306	0.935338	0.999912	RGL2
67.9507	0.351291	2.09339	0.16781	0.866733	0.999912	PFDN6
199.192	0.248957	1.45773	0.170784	0.864394	0.999912	WDR46
32.6373	-2.35896	2.38763	-0.987992	0.323157	0.999912	B3GALT4
95.018	-0.00640538	1.55845	-0.00411009	0.996721	0.999912	RING1
80.4907	-0.638293	1.39093	-0.458896	0.646309	0.999912	HSD17B8
453.749	-0.54466	0.953709	-0.571097	0.567934	0.999912	SLC39A7
231.119	-0.499265	0.87339	-0.571641	0.567565	0.999912	RXRB
5.74743	-0.252484	3.76766	-0.0670134	0.946571	0.999912	SNORD48
939.154	-0.668947	0.843564	-0.793001	0.427777	0.999912	SNHG32
4666.91	2.43272	0.834948	2.91362	0.00357259	0.999912	HSPA1B
2790.02	1.52323	0.843346	1.80617	0.0708916	0.999912	HSPA1A
17.9112	1.76473	2.60425	0.677633	0.498004	0.999912	HSPA1L
34.5415	-0.11088	2.25746	-0.0491171	0.960826	0.999912	LSM2
24.724	0.529233	2.41128	0.219482	0.826274	0.999912	CCHCR1
48.0512	0.653967	2.15482	0.303491	0.761516	0.999912	VARS2
30.6623	-0.113904	1.86724	-0.0610012	0.951358	0.999912	GTF2H4
48.735	2.45798	2.26053	1.08735	0.276883	0.999912	DDR1
72.5202	-1.70346	1.88273	-0.904781	0.365581	0.999912	NRM
1300.71	-0.197182	0.853993	-0.230894	0.817397	0.999912	PPP1R18
20.2592	1.28457	2.47072	0.519916	0.603122	0.999912	FKBPL
334.871	-0.494412	0.798592	-0.619105	0.535847	0.999912	ATF6B
172.341	-1.06806	1.45733	-0.732891	0.463625	0.999912	TCF20
7.14242	-1.64427	3.77489	-0.435581	0.663141	0.999912	CYP2D7
20.2295	1.86265	2.47701	0.751972	0.452068	0.999912	OLA1P1
216.908	-0.124317	0.865549	-0.143628	0.885794	0.999912	NDUFA6
183.599	0.877017	1.45687	0.601988	0.547182	0.999912	SMDT1
121.73	0.33228	1.50585	0.22066	0.825357	0.999912	AP2A2
125.292	-1.54409	1.24076	-1.24448	0.213325	0.999912	CLN8
60.5661	-0.144871	1.57443	-0.0920152	0.926686	0.999912	RPS7P11
131.637	-0.355301	1.51799	-0.23406	0.814938	0.999912	NSF
74.1925	0.861799	2.05883	0.418586	0.675519	0.999912	LRRC37A2
66.2159	0.586467	1.4608	0.401469	0.688075	0.999912	ARL17A
486.305	-0.122676	1.02002	-0.120269	0.90427	0.999912	KANSL1
97.3688	-0.434268	2.01482	-0.215536	0.829349	0.999912	LRRC37A4P
19.8978	-0.378922	3.2018	-0.118346	0.905793	0.999912	LRRC37A3
45.4412	3.51418	2.29223	1.53309	0.125254	0.999912	LOC105369225
369.003	0.285974	0.658189	0.434487	0.663935	0.999912	PLEKHM1
238.537	0.743177	0.936888	0.79324	0.427638	0.999912	ARHGAP27
29.615	0.354814	2.49226	0.142366	0.886791	0.999912	LOC100420851
778.225	1.71373	1.44914	1.18258	0.236974	0.999912	CCL4
1531.05	0.850373	0.957751	0.887886	0.374602	0.999912	CCL3
143.895	-0.314567	1.2344	-0.254833	0.798852	0.999912	ABR
62.8653	-0.281891	2.11864	-0.133053	0.894152	0.999912	TIMM22
150.523	-0.16795	1.79368	-0.0936339	0.9254	0.999912	FMN1
77.4555	0.804821	2.08251	0.386467	0.699151	0.999912	ARHGAP11A
30.5676	-3.26675	2.34652	-1.39217	0.163871	0.999912	GOLGA8N
42.1837	0.182397	1.86458	0.0978217	0.922074	0.999912	WHAMMP1
1162.62	-0.0416642	1.00412	-0.0414931	0.966903	0.999912	KLF13
73.2773	1.33685	1.54967	0.862671	0.388318	0.999912	LINC03034
658.516	0.938089	0.771029	1.21667	0.223729	0.999912	MTMR10
106.352	0.200302	1.71154	0.117031	0.906836	0.999912	FAN1
43.8337	0.708476	2.3449	0.302134	0.76255	0.999912	ARHGAP11B
61.6963	-1.00174	2.12249	-0.471967	0.63695	0.999912	HMGN2P5
290.76	-0.614284	1.56128	-0.39345	0.693987	0.999912	TJP1
213.941	-0.501143	0.844603	-0.593348	0.552949	0.999912	NSMCE3
14.5404	1.73954	2.67135	0.651183	0.514928	0.999912	WHAMMP2
60.0857	1.51502	1.62665	0.931374	0.35166	0.999912	HERC2P9
31.8365	-2.82172	2.36761	-1.1918	0.23334	0.999912	LOC124903450
200.863	1.02734	1.48532	0.691664	0.489148	0.999912	HERC2
45.7738	0.530925	1.79143	0.296369	0.766948	0.999912	TUBGCP5
10.7302	-0.712086	3.68963	-0.192997	0.846962	0.999912	LOC107987435
82.3835	-0.360976	1.81954	-0.198388	0.842742	0.999912	SMIM10L1
63.0673	0.98056	1.90878	0.51371	0.607455	0.999912	IFITM10
136.925	-0.76371	0.954548	-0.800076	0.423667	0.999912	DUSP8
35.8833	-1.28457	1.79127	-0.717125	0.473297	0.999912	SUDS3P1
11.5365	-0.992481	3.56625	-0.278298	0.780783	0.999912	LOC728554
92.3177	-1.72803	2.01312	-0.858384	0.39068	0.999912	MCCC2
530.97	-0.463886	0.966277	-0.480076	0.631174	0.999912	BDP1
12.3375	0.77249	3.03312	0.254685	0.798967	0.999912	GTF2H2
19.3568	1.66351	1.99813	0.832535	0.405107	0.999912	NAIP
94.8552	1.25519	0.896301	1.40041	0.161389	0.999912	SMN1
12.5121	-0.0838421	3.61889	-0.0231679	0.981516	0.999912	NAIPP2
49.9768	-0.502637	2.14127	-0.234738	0.814412	0.999912	SMN2
182.252	-0.358258	0.752951	-0.475806	0.634213	0.999912	FRG1
25.4756	-0.379778	3.1394	-0.120972	0.903714	0.999912	LINC01881
24.4053	2.13702	2.53829	0.841911	0.399838	0.999912	LINC01238
516.527	0.617171	1.01957	0.605326	0.544962	0.999912	NCF4
36.6626	0.655535	2.25823	0.290287	0.771596	0.999912	RPL41P3
106.243	-0.815167	2.04389	-0.39883	0.690018	0.999912	RBFOX2
252.006	0.500423	0.77295	0.647419	0.517361	0.999912	CABIN1
18.9906	0.422336	2.52203	0.167458	0.867009	0.999912	DDT
9.13758	1.22834	2.99436	0.410217	0.681647	0.999912	DDTL
97.2096	0.388353	1.10864	0.350297	0.726116	0.999912	SLC2A11
118.056	0.472013	1.01464	0.465203	0.641786	0.999912	DERL3
300.195	-0.276225	1.43917	-0.191933	0.847795	0.999912	SMARCB1
90.9313	1.19256	1.52128	0.783919	0.433088	0.999912	CHCHD10
121.92	-0.26429	2.00873	-0.131571	0.895324	0.999912	LSS
224.488	-1.13631	1.36635	-0.83164	0.405612	0.999912	GART
187.812	0.634309	0.788537	0.804412	0.421159	0.999912	TMEM50B
682.985	0.325318	1.03784	0.313455	0.753935	0.999912	IFNGR2
418.995	0.0466003	0.755208	0.0617053	0.950798	0.999912	PAXBP1
225.124	0.0894353	1.44872	0.0617342	0.950775	0.999912	BTG3
127.79	-1.2141	1.51813	-0.799734	0.423865	0.999912	PCMTD2
6.02688	1.14479	3.76777	0.303838	0.761251	0.999912	OPRL1
86.2054	-0.870361	0.987371	-0.881493	0.378051	0.999912	TAF4
43.8389	-0.777328	1.34	-0.580094	0.561852	0.999912	TPM3P5
452.152	2.14576	0.983344	2.1821	0.0291021	0.999912	LINC01480
17.5699	0.982959	2.65454	0.370293	0.711164	0.999912	LOC110467527
41.6471	0.127988	2.20407	0.0580692	0.953694	0.999912	CEACAM21
105.805	1.97319	1.76569	1.11752	0.263771	0.999912	CEACAM4
818.15	0.374919	0.690727	0.542789	0.587275	0.999912	GPI
151.015	-1.03129	1.43942	-0.716464	0.473705	0.999912	GARRE1
1138.24	-0.142869	0.712839	-0.200423	0.84115	0.999912	LSM14A
7.42943	0.77357	3.75798	0.205847	0.83691	0.999912	PCGF7P
40.6273	0.741539	2.3745	0.312293	0.754818	0.999912	ZNF43
100.684	-0.758531	1.73992	-0.435957	0.662868	0.999912	ZNF100
96.1264	0.202252	1.63181	0.123943	0.90136	0.999912	ZNF430
1039.89	0.438586	0.936737	0.468206	0.639637	0.999912	SBNO2
192.464	-1.26391	0.849696	-1.48748	0.136888	0.999912	MED16
109.05	1.84859	2.09121	0.88398	0.376707	0.999912	CFD
727.55	1.17064	1.73986	0.672834	0.501053	0.999912	ELANE
443.963	0.909031	1.26837	0.716693	0.473563	0.999912	PRTN3
1394.73	0.977687	1.83222	0.533608	0.593613	0.999912	AZU1
235.901	-0.473161	0.816779	-0.579301	0.562386	0.999912	CTDP1
11.7616	0.259223	3.59346	0.0721376	0.942492	0.999912	DSEL
121.816	1.09992	1.52557	0.72099	0.470916	0.999912	TBCD
48.0907	2.62542	1.76057	1.49123	0.1359	0.999912	B3GNTL1
157.083	-0.781094	1.75362	-0.445419	0.656017	0.999912	METRNL
344.257	0.184256	0.8728	0.211109	0.832802	0.999912	SEPTIN9
23.5821	1.46612	2.39617	0.611858	0.540631	0.999912	LRRC37A
498.63	0.204405	0.678452	0.301281	0.7632	0.999912	CWC25
74.5137	-1.01549	2.05979	-0.493005	0.622009	0.999912	PIP4K2B
166.707	0.875195	1.50356	0.582084	0.56051	0.999912	PSMB3
13.9157	-0.225569	3.43842	-0.0656026	0.947694	0.999912	PCGF2
657.684	1.47224	0.871349	1.68961	0.0911035	0.999912	MLLT6
61.5726	3.16839	1.6608	1.90775	0.0564234	0.999912	LOC105371763
38.0202	-2.20712	2.29894	-0.960061	0.337025	0.999912	EPOP
71.7512	1.25673	1.55436	0.808523	0.41879	0.999912	ARHGAP23
46.9767	-1.026	2.16486	-0.473934	0.635547	0.999912	SOCS7
86.7345	0.152509	2.0517	0.0743331	0.940745	0.999912	MRPL45
235.412	-1.84239	1.04825	-1.7576	0.0788164	0.999912	DDX52
346.121	-0.931713	0.93285	-0.998782	0.3179	0.999912	SYNRG
17.001	-1.08504	2.59402	-0.418288	0.675737	0.999912	DUSP14
31.8153	-0.401584	2.41919	-0.165999	0.868157	0.999912	TADA2A
97.5589	0.604678	1.65608	0.365126	0.715017	0.999912	ACACA
337.299	-0.35821	0.820954	-0.436334	0.662594	0.999912	AATF
11.296	-1.36476	3.5761	-0.381634	0.702733	0.999912	MRM1
9.40505	-1.17	3.74173	-0.31269	0.754516	0.999912	DHRS11
[truncated: 12,335 more rows]

## Sheet: MM intersec_pt1-pt4_GO_QNZ_2.5
	GO Term	Study #	Study Freq.	Pop. Freq.	p-value	q-value	name	gene products
[truncated: 27 more rows]

[truncated: 4 more sheets: MM pt1_QNZ_2.5_vs_ctrl, MM pt2_QNZ_2.5_vs_ctrl, MM pt3_QNZ_2.5_vs_ctrl, MM pt4_QNZ_2.5_vs_ctrl]
